# Supplementary material for: Characterizing the US trade in lionfishes
Source: PLoS One. 2019 Aug 15;14(8):e0221272. doi: 10.1371/journal.pone.0221272 (PMC6695173; doi:10.1371/journal.pone.0221272)
Supplement: S1 Dataset — (XLSX) [file pone.0221272.s001.xlsx]

## Sheet: Standard Report
Control Number	Species Code	Genus	Species	Subspecies	Specific Name	Generic Name	Wildlf Desc	Wildlf Cat	CITES Appx	Qty	Unit	Value	Ctry Org	Ctry IE	Purp	Src	Act	Dp Cd	Disp Date	Ship Date	I E	Pt Cd
2016836871	PVLI	PTEROIS	VOLITANS		RED	LIONFISH	LIV	FSH		7	NO	3	PH	PH	T	W	C	C	2016-04-01	2016-04-01	I	NY
2016836871	PRAD	PTEROIS	RADIATA		RADIATA	LIONFISH	LIV	FSH		1	NO	1	PH	PH	T	W	C	C	2016-04-01	2016-04-01	I	NY
2016836871	DEBR	DENDROCHIRUS	BRACHYPTERUS		FUZZY DWARF	LIONFISH	LIV	FSH		3	NO	0	PH	PH	T	W	C	C	2016-04-01	2016-04-01	I	NY
2016836871	DEZE	DENDROCHIRUS	ZEBRA		DWARF	LIONFISH	LIV	FSH		1	NO	0	PH	PH	T	W	C	C	2016-04-01	2016-04-01	I	NY
2016836903	DEBR	DENDROCHIRUS	BRACHYPTERUS		FUZZY DWARF	LIONFISH	LIV	FSH		6	NO	1	PH	PH	T	W	C	C	2016-04-01	2016-04-01	I	NY
2016836903	PVLI	PTEROIS	VOLITANS		RED	LIONFISH	LIV	FSH		1	NO	1	PH	PH	T	W	C	C	2016-04-01	2016-04-01	I	NY
2016837112	DEZE	DENDROCHIRUS	ZEBRA		DWARF	LIONFISH	LIV	FSH		42	NO	27	ID	ID	T	W	C	C	2016-04-01	2016-04-01	I	LA
2016837112	DEBR	DENDROCHIRUS	BRACHYPTERUS		FUZZY DWARF	LIONFISH	LIV	FSH		2	NO	1	ID	ID	T	W	C	C	2016-04-01	2016-04-01	I	LA
2016837112	DBIO	DENDROCHIRUS	BIOCELLATUS		FU MANCHU	LIONFISH	LIV	FSH		3	NO	11	ID	ID	T	W	C	C	2016-04-01	2016-04-01	I	LA
2016837112	PRAD	PTEROIS	RADIATA		RADIATA	LIONFISH	LIV	FSH		6	NO	18	ID	ID	T	W	C	C	2016-04-01	2016-04-01	I	LA
2016837173	DEZE	DENDROCHIRUS	ZEBRA		DWARF	LIONFISH	LIV	FSH		5	NO	18	TO	TO	T	W	C	C	2016-04-01	2016-04-01	I	LA
2016837176	DEBR	DENDROCHIRUS	BRACHYPTERUS		FUZZY DWARF	LIONFISH	LIV	FSH		2	NO	1	PH	PH	T	W	C	C	2016-04-01	2016-04-01	I	LA
2016837176	PTNN	PTEROIS	ANTENNATA		ANTENNATA	LIONFISH	LIV	FSH		1	NO	1	PH	PH	T	W	C	C	2016-04-01	2016-04-01	I	LA
2016837216	DEZE	DENDROCHIRUS	ZEBRA		DWARF	LIONFISH	LIV	FSH		4	NO	1	PH	PH	T	W	C	C	2016-04-01	2016-04-01	I	LA
2016837558	DEZE	DENDROCHIRUS	ZEBRA		DWARF	LIONFISH	LIV	FSH		1	NO	1	PH	PH	T	W	C	C	2016-04-02	2016-04-02	I	LA
2016837558	PLUN	PTEROIS	LUNULATA		COMMON	LIONFISH	LIV	FSH		2	NO	4	PH	PH	T	W	C	C	2016-04-02	2016-04-02	I	LA
2016837558	PVLI	PTEROIS	VOLITANS		RED	LIONFISH	LIV	FSH		2	NO	5	PH	PH	T	W	C	C	2016-04-02	2016-04-02	I	LA
2016837573	PVLI	PTEROIS	VOLITANS		RED	LIONFISH	LIV	FSH		21	NO	84	ID	ID	T	W	C	C	2016-04-02	2016-04-02	I	LA
2016837573	DBIO	DENDROCHIRUS	BIOCELLATUS		FU MANCHU	LIONFISH	LIV	FSH		3	NO	14	ID	ID	T	W	C	C	2016-04-02	2016-04-02	I	LA
2016837573	DEZE	DENDROCHIRUS	ZEBRA		DWARF	LIONFISH	LIV	FSH		12	NO	14	ID	ID	T	W	C	C	2016-04-02	2016-04-02	I	LA
2016837575	DEZE	DENDROCHIRUS	ZEBRA		DWARF	LIONFISH	LIV	FSH		4	NO	3	ID	ID	T	W	C	C	2016-04-02	2016-04-02	I	LA
2016837575	DBIO	DENDROCHIRUS	BIOCELLATUS		FU MANCHU	LIONFISH	LIV	FSH		6	NO	7	ID	ID	T	W	C	C	2016-04-02	2016-04-02	I	LA
2016837575	PVLI	PTEROIS	VOLITANS		RED	LIONFISH	LIV	FSH		6	NO	21	ID	ID	T	W	C	C	2016-04-02	2016-04-02	I	LA
2016837632	PVLI	PTEROIS	VOLITANS		RED	LIONFISH	LIV	FSH		38	NO	219	VS	MX	T	W	C	C	2016-04-03	2016-04-03	E	LA
2016837632	PTNN	PTEROIS	ANTENNATA		ANTENNATA	LIONFISH	LIV	FSH		10	NO	49	VS	MX	T	W	C	C	2016-04-03	2016-04-03	E	LA
2016837632	DEZE	DENDROCHIRUS	ZEBRA		DWARF	LIONFISH	LIV	FSH		23	NO	121	VS	MX	T	W	C	C	2016-04-03	2016-04-03	E	LA
2016837633	PVLI	PTEROIS	VOLITANS		RED	LIONFISH	LIV	FSH		30	NO	15	VS	CA	T	W	C	C	2016-04-03	2016-04-03	E	LA
2016837653	PRAD	PTEROIS	RADIATA		RADIATA	LIONFISH	LIV	FSH		1	NO	2	ID	ID	T	W	C	C	2016-04-03	2016-04-03	I	LA
2016837653	DEZE	DENDROCHIRUS	ZEBRA		DWARF	LIONFISH	LIV	FSH		6	NO	1	ID	ID	T	W	C	C	2016-04-03	2016-04-03	I	LA
2016837654	DEZE	DENDROCHIRUS	ZEBRA		DWARF	LIONFISH	LIV	FSH		1	NO	1	ID	ID	T	W	C	C	2016-04-03	2016-04-03	I	LA
2016837659	DEZE	DENDROCHIRUS	ZEBRA		DWARF	LIONFISH	LIV	FSH		48	NO	60	PH	PH	T	W	C	C	2016-04-03	2016-04-03	I	LA
2016837659	DEBR	DENDROCHIRUS	BRACHYPTERUS		FUZZY DWARF	LIONFISH	LIV	FSH		6	NO	5	PH	PH	T	W	C	C	2016-04-03	2016-04-03	I	LA
2016837659	PVLI	PTEROIS	VOLITANS		RED	LIONFISH	LIV	FSH		8	NO	23	PH	PH	T	W	C	C	2016-04-03	2016-04-03	I	LA
2016837722	DEZE	DENDROCHIRUS	ZEBRA		DWARF	LIONFISH	LIV	FSH		8	NO	2	ID	ID	T	W	C	C	2016-04-04	2016-04-04	I	MI
2016837754	PVLI	PTEROIS	VOLITANS		RED	LIONFISH	LIV	FSH		1	NO	5	PH	PH	T	W	C	C	2016-04-04	2016-04-04	I	NY
2016837764	DDC*	DENDROCHIRUS	SPECIES			LIONFISH	LIV	FSH		14	NO	12	PH	PH	T	W	C	C	2016-04-04	2016-04-04	I	MI
2016837837	BFF?	PTEROIS	SPECIES			LIONFISH	LIV	FSH		14	NO	18	PH	PH	T	W	C	C	2016-04-04	2016-04-04	I	SF
2016837863	DEZE	DENDROCHIRUS	ZEBRA		DWARF	LIONFISH	LIV	FSH		16	NO	11	ID	ID	T	W	C	C	2016-04-04	2016-04-03	I	SF
2016837863	PVLI	PTEROIS	VOLITANS		RED	LIONFISH	LIV	FSH		7	NO	21	ID	ID	T	W	C	C	2016-04-04	2016-04-03	I	SF
2016837951	PVLI	PTEROIS	VOLITANS		RED	LIONFISH	LIV	FSH		28	NO	70	LK	LK	T	W	C	C	2016-04-04	2016-04-04	I	LA
2016837954	PVLI	PTEROIS	VOLITANS		RED	LIONFISH	LIV	FSH		19	NO	68	KE	KE	T	W	C	C	2016-04-04	2016-04-04	I	LA
2016837954	PTNN	PTEROIS	ANTENNATA		ANTENNATA	LIONFISH	LIV	FSH		19	NO	21	KE	KE	T	W	C	C	2016-04-04	2016-04-04	I	LA
2016837968	PRAD	PTEROIS	RADIATA		RADIATA	LIONFISH	LIV	FSH		7	NO	26	ID	ID	T	W	C	C	2016-04-04	2016-04-04	I	LA
2016837977	PRAD	PTEROIS	RADIATA		RADIATA	LIONFISH	LIV	FSH		5	NO	9	ID	ID	T	W	C	C	2016-04-04	2016-04-04	I	LA
2016837985	DEZE	DENDROCHIRUS	ZEBRA		DWARF	LIONFISH	LIV	FSH		7	NO	12	ID	ID	T	W	C	C	2016-04-04	2016-04-04	I	LA
2016837985	DEBR	DENDROCHIRUS	BRACHYPTERUS		FUZZY DWARF	LIONFISH	LIV	FSH		1	NO	3	ID	ID	T	W	C	C	2016-04-04	2016-04-04	I	LA
2016837999	DEBR	DENDROCHIRUS	BRACHYPTERUS		FUZZY DWARF	LIONFISH	LIV	FSH		6	NO	3	ID	ID	T	W	C	C	2016-04-04	2016-04-04	I	LA
2016837999	DEZE	DENDROCHIRUS	ZEBRA		DWARF	LIONFISH	LIV	FSH		25	NO	12	ID	ID	T	W	C	C	2016-04-04	2016-04-04	I	LA
2016837999	PRAD	PTEROIS	RADIATA		RADIATA	LIONFISH	LIV	FSH		4	NO	12	ID	ID	T	W	C	C	2016-04-04	2016-04-04	I	LA
2016838002	DEZE	DENDROCHIRUS	ZEBRA		DWARF	LIONFISH	LIV	FSH		10	NO	10	ID	ID	T	W	C	C	2016-04-04	2016-04-04	I	CH
2016838005	PVLI	PTEROIS	VOLITANS		RED	LIONFISH	LIV	FSH		40	NO	100	LK	LK	T	W	C	C	2016-04-04	2016-04-04	I	LA
2016838021	PVLI	PTEROIS	VOLITANS		RED	LIONFISH	LIV	FSH		4	NO	14	PH	PH	T	W	C	C	2016-04-04	2016-04-03	I	SF
2016838021	PRAD	PTEROIS	RADIATA		RADIATA	LIONFISH	LIV	FSH		1	NO	4	PH	PH	T	W	C	C	2016-04-04	2016-04-03	I	SF
2016838021	PTNN	PTEROIS	ANTENNATA		ANTENNATA	LIONFISH	LIV	FSH		5	NO	8	PH	PH	T	W	C	C	2016-04-04	2016-04-03	I	SF
2016838021	DEZE	DENDROCHIRUS	ZEBRA		DWARF	LIONFISH	LIV	FSH		2	NO	2	PH	PH	T	W	C	C	2016-04-04	2016-04-03	I	SF
2016838065	PVLI	PTEROIS	VOLITANS		RED	LIONFISH	LIV	FSH		4	NO	4	PH	PH	T	W	C	C	2016-04-04	2016-04-03	I	NY
2016838079	PVLI	PTEROIS	VOLITANS		RED	LIONFISH	LIV	FSH		2	NO	2	ID	ID	T	W	C	C	2016-04-04	2016-04-03	I	NY
2016838079	PTNN	PTEROIS	ANTENNATA		ANTENNATA	LIONFISH	LIV	FSH		1	NO	0	ID	ID	T	W	C	C	2016-04-04	2016-04-03	I	NY
2016838079	PRAD	PTEROIS	RADIATA		RADIATA	LIONFISH	LIV	FSH		2	NO	2	ID	ID	T	W	C	C	2016-04-04	2016-04-03	I	NY
2016838079	DEZE	DENDROCHIRUS	ZEBRA		DWARF	LIONFISH	LIV	FSH		30	NO	100	ID	ID	T	W	C	C	2016-04-04	2016-04-03	I	NY
2016838091	PVLI	PTEROIS	VOLITANS		RED	LIONFISH	LIV	FSH		1	NO	1	LK	LK	T	W	C	C	2016-04-04	2016-04-03	I	NY
2016838203	PVLI	PTEROIS	VOLITANS		RED	LIONFISH	LIV	FSH		1	NO	3	ID	ID	T	W	C	C	2016-04-04	2016-04-02	I	NY
2016838203	DEZE	DENDROCHIRUS	ZEBRA		DWARF	LIONFISH	LIV	FSH		1	NO	1	ID	ID	T	W	C	C	2016-04-04	2016-04-02	I	NY
2016838263	DEZE	DENDROCHIRUS	ZEBRA		DWARF	LIONFISH	LIV	FSH		2	NO	5	KE	KE	T	W	C	C	2016-04-04	2016-04-04	I	DF
2016838263	PVLI	PTEROIS	VOLITANS		RED	LIONFISH	LIV	FSH		28	NO	101	KE	KE	T	W	C	C	2016-04-04	2016-04-04	I	DF
2016838263	PRAD	PTEROIS	RADIATA		RADIATA	LIONFISH	LIV	FSH		11	NO	40	KE	KE	T	W	C	C	2016-04-04	2016-04-04	I	DF
2016838263	PTNN	PTEROIS	ANTENNATA		ANTENNATA	LIONFISH	LIV	FSH		1	NO	1	KE	KE	T	W	C	C	2016-04-04	2016-04-04	I	DF
2016838691	PVLI	PTEROIS	VOLITANS		RED	LIONFISH	LIV	FSH		28	NO	98	ID	ID	T	W	C	C	2016-04-05	2016-04-05	I	LA
2016838702	DEBR	DENDROCHIRUS	BRACHYPTERUS		FUZZY DWARF	LIONFISH	LIV	FSH		1	NO	9	VS	CA	T	W	C	C	2016-04-05	2016-04-05	E	LA
2016838768	DEZE	DENDROCHIRUS	ZEBRA		DWARF	LIONFISH	LIV	FSH		22	NO	12	PH	PH	T	W	C	C	2016-04-05	2016-04-05	I	LA
2016838768	PVLI	PTEROIS	VOLITANS		RED	LIONFISH	LIV	FSH		10	NO	18	PH	PH	T	W	C	C	2016-04-05	2016-04-05	I	LA
2016838768	DBIO	DENDROCHIRUS	BIOCELLATUS		FU MANCHU	LIONFISH	LIV	FSH		2	NO	5	PH	PH	T	W	C	C	2016-04-05	2016-04-05	I	LA
2016838768	PLUN	PTEROIS	LUNULATA		COMMON	LIONFISH	LIV	FSH		10	NO	12	PH	PH	T	W	C	C	2016-04-05	2016-04-05	I	LA
2016838768	PTNN	PTEROIS	ANTENNATA		ANTENNATA	LIONFISH	LIV	FSH		10	NO	8	PH	PH	T	W	C	C	2016-04-05	2016-04-05	I	LA
2016838807	PVLI	PTEROIS	VOLITANS		RED	LIONFISH	LIV	FSH		1	NO	1	PH	PH	T	W	C	C	2016-04-05	2016-04-03	I	CH
2016838807	DEZE	DENDROCHIRUS	ZEBRA		DWARF	LIONFISH	LIV	FSH		14	NO	7	PH	PH	T	W	C	C	2016-04-05	2016-04-03	I	CH
2016839213	PVLI	PTEROIS	VOLITANS		RED	LIONFISH	LIV	FSH		12	NO	60	LK	LK	T	W	C	C	2016-04-06	2016-04-06	I	AT
2016839219	PVLI	PTEROIS	VOLITANS		RED	LIONFISH	LIV	FSH		2	NO	5	PH	PH	T	W	C	C	2016-04-06	2016-04-06	I	AT
2016839219	PLUN	PTEROIS	LUNULATA		COMMON	LIONFISH	LIV	FSH		2	NO	4	PH	PH	T	W	C	C	2016-04-06	2016-04-06	I	AT
2016839219	DBIO	DENDROCHIRUS	BIOCELLATUS		FU MANCHU	LIONFISH	LIV	FSH		1	NO	4	PH	PH	T	W	C	C	2016-04-06	2016-04-06	I	AT
2016839219	DEZE	DENDROCHIRUS	ZEBRA		DWARF	LIONFISH	LIV	FSH		4	NO	3	PH	PH	T	W	C	C	2016-04-06	2016-04-06	I	AT
2016839370	DEZE	DENDROCHIRUS	ZEBRA		DWARF	LIONFISH	LIV	FSH		9	NO	5	PH	PH	T	W	C	C	2016-04-06	2016-04-06	I	LA
2016839370	PLUN	PTEROIS	LUNULATA		COMMON	LIONFISH	LIV	FSH		15	NO	18	PH	PH	T	W	C	C	2016-04-06	2016-04-06	I	LA
2016839370	PVLI	PTEROIS	VOLITANS		RED	LIONFISH	LIV	FSH		14	NO	25	PH	PH	T	W	C	C	2016-04-06	2016-04-06	I	LA
2016839463	PVLI	PTEROIS	VOLITANS		RED	LIONFISH	LIV	FSH		27	NO	27	LK	LK	T	W	C	C	2016-04-06	2016-04-06	I	LA
2016839484	PVLI	PTEROIS	VOLITANS		RED	LIONFISH	LIV	FSH		5	NO	12	PH	PH	T	W	C	C	2016-04-06	2016-04-06	I	LA
2016839484	PLUN	PTEROIS	LUNULATA		COMMON	LIONFISH	LIV	FSH		5	NO	10	PH	PH	T	W	C	C	2016-04-06	2016-04-06	I	LA
2016839484	DEZE	DENDROCHIRUS	ZEBRA		DWARF	LIONFISH	LIV	FSH		4	NO	3	PH	PH	T	W	C	C	2016-04-06	2016-04-06	I	LA
2016839487	DEZE	DENDROCHIRUS	ZEBRA		DWARF	LIONFISH	LIV	FSH		1	NO	12	LK	LK	T	W	C	C	2016-04-06	2016-04-06	I	LA
2016839487	PVLI	PTEROIS	VOLITANS		RED	LIONFISH	LIV	FSH		4	NO	19	LK	LK	T	W	C	C	2016-04-06	2016-04-06	I	LA
2016839504	DEZE	DENDROCHIRUS	ZEBRA		DWARF	LIONFISH	LIV	FSH		1	NO	1	ID	ID	T	W	C	C	2016-04-06	2016-04-06	I	CH
2016839761	PVLI	PTEROIS	VOLITANS		RED	LIONFISH	LIV	FSH		19	NO	53	KE	KE	T	W	C	C	2016-04-06	2016-04-06	I	NW
2016839761	PRAD	PTEROIS	RADIATA		RADIATA	LIONFISH	LIV	FSH		1	NO	7	KE	KE	T	W	C	C	2016-04-06	2016-04-06	I	NW
2016840076	PTNN	PTEROIS	ANTENNATA		ANTENNATA	LIONFISH	LIV	FSH		1	NO	0	PH	PH	T	W	C	C	2016-04-07	2016-04-08	I	NY
2016840076	PVLI	PTEROIS	VOLITANS		RED	LIONFISH	LIV	FSH		5	NO	2	PH	PH	T	W	C	C	2016-04-07	2016-04-08	I	NY
2016840076	PVLI	PTEROIS	VOLITANS		RED	LIONFISH	LIV	FSH		6	NO	1	PH	PH	T	W	C	C	2016-04-07	2016-04-08	I	NY
2016840076	DEBR	DENDROCHIRUS	BRACHYPTERUS		FUZZY DWARF	LIONFISH	LIV	FSH		11	NO	1	PH	PH	T	W	C	C	2016-04-07	2016-04-08	I	NY
2016840149	PVLI	PTEROIS	VOLITANS		RED	LIONFISH	LIV	FSH		5	NO	12	PH	PH	T	W	C	C	2016-04-07	2016-04-07	I	DE
2016840320	DBIO	DENDROCHIRUS	BIOCELLATUS		FU MANCHU	LIONFISH	LIV	FSH		1	NO	1	ID	ID	T	W	C	C	2016-04-07	2016-04-07	I	LA
2016840320	PVLI	PTEROIS	VOLITANS		RED	LIONFISH	LIV	FSH		7	NO	12	ID	ID	T	W	C	C	2016-04-07	2016-04-07	I	LA
2016840320	DEZE	DENDROCHIRUS	ZEBRA		DWARF	LIONFISH	LIV	FSH		2	NO	1	ID	ID	T	W	C	C	2016-04-07	2016-04-07	I	LA
2016840326	DEZE	DENDROCHIRUS	ZEBRA		DWARF	LIONFISH	LIV	FSH		1	NO	3	LK	LK	T	W	C	C	2016-04-07	2016-04-07	I	OR
2016840387	PVLI	PTEROIS	VOLITANS		RED	LIONFISH	LIV	FSH		6	NO	43	LK	LK	T	W	C	C	2016-04-07	2016-04-07	I	LA
2016840398	PRAD	PTEROIS	RADIATA		RADIATA	LIONFISH	LIV	FSH		3	NO	12	KE	KE	T	W	C	C	2016-04-07	2016-04-07	I	LA
2016840398	PVLI	PTEROIS	VOLITANS		RED	LIONFISH	LIV	FSH		10	NO	39	KE	KE	T	W	C	C	2016-04-07	2016-04-07	I	LA
2016840480	PVLI	PTEROIS	VOLITANS		RED	LIONFISH	LIV	FSH		14	NO	38	PH	PH	T	W	C	C	2016-04-07	2016-04-07	I	LA
2016840480	DBIO	DENDROCHIRUS	BIOCELLATUS		FU MANCHU	LIONFISH	LIV	FSH		3	NO	10	PH	PH	T	W	C	C	2016-04-07	2016-04-07	I	LA
2016840480	PTNN	PTEROIS	ANTENNATA		ANTENNATA	LIONFISH	LIV	FSH		9	NO	13	PH	PH	T	W	C	C	2016-04-07	2016-04-07	I	LA
2016840480	DEBR	DENDROCHIRUS	BRACHYPTERUS		FUZZY DWARF	LIONFISH	LIV	FSH		40	NO	32	PH	PH	T	W	C	C	2016-04-07	2016-04-07	I	LA
2016840480	DEZE	DENDROCHIRUS	ZEBRA		DWARF	LIONFISH	LIV	FSH		20	NO	18	PH	PH	T	W	C	C	2016-04-07	2016-04-07	I	LA
2016840578	DEBR	DENDROCHIRUS	BRACHYPTERUS		FUZZY DWARF	LIONFISH	LIV	FSH		12	NO	5	ID	ID	T	W	C	C	2016-04-07	2016-04-03	I	NY
2016840578	PVLI	PTEROIS	VOLITANS		RED	LIONFISH	LIV	FSH		4	NO	10	ID	ID	T	W	C	C	2016-04-07	2016-04-03	I	NY
2016840699	PVLI	PTEROIS	VOLITANS		RED	LIONFISH	LIV	FSH		1	NO	3	PH	PH	T	W	C	C	2016-04-07	2016-04-07	I	SE
2016840699	PTNN	PTEROIS	ANTENNATA		ANTENNATA	LIONFISH	LIV	FSH		1	NO	2	PH	PH	T	W	C	C	2016-04-07	2016-04-07	I	SE
2016840699	DEZE	DENDROCHIRUS	ZEBRA		DWARF	LIONFISH	LIV	FSH		2	NO	2	PH	PH	T	W	C	C	2016-04-07	2016-04-07	I	SE
2016840882	PVLI	PTEROIS	VOLITANS		RED	LIONFISH	LIV	FSH		6	NO	18	LK	LK	T	W	C	C	2016-04-08	2016-04-08	I	NY
2016841029	PVLI	PTEROIS	VOLITANS		RED	LIONFISH	LIV	FSH		40	NO	82	PH	PH	T	W	C	C	2016-04-08	2016-04-08	I	LA
2016841029	PTNN	PTEROIS	ANTENNATA		ANTENNATA	LIONFISH	LIV	FSH		2	NO	4	PH	PH	T	W	C	C	2016-04-08	2016-04-08	I	LA
2016841029	DEZE	DENDROCHIRUS	ZEBRA		DWARF	LIONFISH	LIV	FSH		7	NO	9	PH	PH	T	W	C	C	2016-04-08	2016-04-08	I	LA
2016841060	DEZE	DENDROCHIRUS	ZEBRA		DWARF	LIONFISH	LIV	FSH		13	NO	6	PH	PH	T	W	C	C	2016-04-08	2016-04-08	I	LA
2016841060	DEBR	DENDROCHIRUS	BRACHYPTERUS		FUZZY DWARF	LIONFISH	LIV	FSH		32	NO	16	PH	PH	T	W	C	C	2016-04-08	2016-04-08	I	LA
2016841075	DEBR	DENDROCHIRUS	BRACHYPTERUS		FUZZY DWARF	LIONFISH	LIV	FSH		1	NO	1	ID	ID	T	W	C	C	2016-04-08	2016-04-08	I	LA
2016841075	DEZE	DENDROCHIRUS	ZEBRA		DWARF	LIONFISH	LIV	FSH		20	NO	12	ID	ID	T	W	C	C	2016-04-08	2016-04-08	I	LA
2016841075	PRAD	PTEROIS	RADIATA		RADIATA	LIONFISH	LIV	FSH		1	NO	3	ID	ID	T	W	C	C	2016-04-08	2016-04-08	I	LA
2016841093	DBIO	DENDROCHIRUS	BIOCELLATUS		FU MANCHU	LIONFISH	LIV	FSH		7	NO	1	PH	PH	T	W	C	C	2016-04-08	2016-04-08	I	LA
2016841102	PVLI	PTEROIS	VOLITANS		RED	LIONFISH	LIV	FSH		1	NO	6	LK	LK	T	W	C	C	2016-04-08	2016-04-08	I	LA
2016841482	PVLI	PTEROIS	VOLITANS		RED	LIONFISH	LIV	FSH		5	NO	21	PH	PH	T	W	C	C	2016-04-09	2016-04-09	I	CH
2016841482	DBIO	DENDROCHIRUS	BIOCELLATUS		FU MANCHU	LIONFISH	LIV	FSH		5	NO	2	PH	PH	T	W	C	C	2016-04-09	2016-04-09	I	CH
2016841482	DEZE	DENDROCHIRUS	ZEBRA		DWARF	LIONFISH	LIV	FSH		19	NO	10	PH	PH	T	W	C	C	2016-04-09	2016-04-09	I	CH
2016841482	DEBR	DENDROCHIRUS	BRACHYPTERUS		FUZZY DWARF	LIONFISH	LIV	FSH		13	NO	3	PH	PH	T	W	C	C	2016-04-09	2016-04-09	I	CH
2016841483	PVLI	PTEROIS	VOLITANS		RED	LIONFISH	LIV	FSH		3	NO	10	PH	PH	T	W	C	C	2016-04-09	2016-04-09	I	CH
2016841483	PTNN	PTEROIS	ANTENNATA		ANTENNATA	LIONFISH	LIV	FSH		2	NO	5	PH	PH	T	W	C	C	2016-04-09	2016-04-09	I	CH
2016841484	PTNN	PTEROIS	ANTENNATA		ANTENNATA	LIONFISH	LIV	FSH		1	NO	1	ID	ID	T	W	C	C	2016-04-09	2016-04-09	I	CH
2016841484	PRAD	PTEROIS	RADIATA		RADIATA	LIONFISH	LIV	FSH		2	NO	6	ID	ID	T	W	C	C	2016-04-09	2016-04-09	I	CH
2016841484	DEBR	DENDROCHIRUS	BRACHYPTERUS		FUZZY DWARF	LIONFISH	LIV	FSH		1	NO	1	ID	ID	T	W	C	C	2016-04-09	2016-04-09	I	CH
2016841484	DEZE	DENDROCHIRUS	ZEBRA		DWARF	LIONFISH	LIV	FSH		15	NO	8	ID	ID	T	W	C	C	2016-04-09	2016-04-09	I	CH
2016841490	PTNN	PTEROIS	ANTENNATA		ANTENNATA	LIONFISH	LIV	FSH		5	NO	2	ID	PH	T	W	C	C	2016-04-09	2016-04-09	I	LA
2016841490	PVLI	PTEROIS	VOLITANS		RED	LIONFISH	LIV	FSH		6	NO	2	ID	PH	T	W	C	C	2016-04-09	2016-04-09	I	LA
2016841491	PVLI	PTEROIS	VOLITANS		RED	LIONFISH	LIV	FSH		10	NO	35	ID	ID	T	W	C	C	2016-04-09	2016-04-09	I	LA
2016841497	DBIO	DENDROCHIRUS	BIOCELLATUS		FU MANCHU	LIONFISH	LIV	FSH		3	NO	5	PH	PH	T	W	C	C	2016-04-09	2016-04-09	I	LA
2016841509	DBIO	DENDROCHIRUS	BIOCELLATUS		FU MANCHU	LIONFISH	LIV	FSH		1	NO	5	ID	ID	T	W	C	C	2016-04-09	2016-04-09	I	LA
2016841517	PVLI	PTEROIS	VOLITANS		RED	LIONFISH	LIV	FSH		13	NO	49	ID	ID	T	W	C	C	2016-04-09	2016-04-09	I	LA
2016841517	PTNN	PTEROIS	ANTENNATA		ANTENNATA	LIONFISH	LIV	FSH		7	NO	10	ID	ID	T	W	C	C	2016-04-09	2016-04-09	I	LA
2016841517	PRAD	PTEROIS	RADIATA		RADIATA	LIONFISH	LIV	FSH		1	NO	4	ID	ID	T	W	C	C	2016-04-09	2016-04-09	I	LA
2016841517	DEZE	DENDROCHIRUS	ZEBRA		DWARF	LIONFISH	LIV	FSH		1	NO	1	ID	ID	T	W	C	C	2016-04-09	2016-04-09	I	LA
2016841517	DEBR	DENDROCHIRUS	BRACHYPTERUS		FUZZY DWARF	LIONFISH	LIV	FSH		1	NO	1	ID	ID	T	W	C	C	2016-04-09	2016-04-09	I	LA
2016841567	DEBR	DENDROCHIRUS	BRACHYPTERUS		FUZZY DWARF	LIONFISH	LIV	FSH		2	NO	6	VS	MX	T	W	C	C	2016-04-10	2016-04-10	E	LA
2016841567	DEZE	DENDROCHIRUS	ZEBRA		DWARF	LIONFISH	LIV	FSH		2	NO	6	VS	MX	T	W	C	C	2016-04-10	2016-04-10	E	LA
2016841567	PTNN	PTEROIS	ANTENNATA		ANTENNATA	LIONFISH	LIV	FSH		2	NO	6	VS	MX	T	W	C	C	2016-04-10	2016-04-10	E	LA
2016841567	PVLI	PTEROIS	VOLITANS		RED	LIONFISH	LIV	FSH		16	NO	68	VS	MX	T	W	C	C	2016-04-10	2016-04-10	E	LA
2016841568	DEBR	DENDROCHIRUS	BRACHYPTERUS		FUZZY DWARF	LIONFISH	LIV	FSH		60	NO	49	PH	PH	T	W	C	C	2016-04-10	2016-04-10	I	LA
2016841571	PVLI	PTEROIS	VOLITANS		RED	LIONFISH	LIV	FSH		3	NO	10	VS	MX	T	W	C	C	2016-04-10	2016-04-10	E	LA
2016841575	PVLI	PTEROIS	VOLITANS		RED	LIONFISH	LIV	FSH		34	NO	196	VS	MX	T	W	C	C	2016-04-10	2016-04-10	E	LA
2016841575	DEZE	DENDROCHIRUS	ZEBRA		DWARF	LIONFISH	LIV	FSH		15	NO	79	VS	MX	T	W	C	C	2016-04-10	2016-04-10	E	LA
2016841579	DBIO	DENDROCHIRUS	BIOCELLATUS		FU MANCHU	LIONFISH	LIV	FSH		1	NO	1	ID	ID	T	W	C	C	2016-04-10	2016-04-10	I	LA
2016841579	PTNN	PTEROIS	ANTENNATA		ANTENNATA	LIONFISH	LIV	FSH		1	NO	1	ID	ID	T	W	C	C	2016-04-10	2016-04-10	I	LA
2016841579	PRAD	PTEROIS	RADIATA		RADIATA	LIONFISH	LIV	FSH		2	NO	3	ID	ID	T	W	C	C	2016-04-10	2016-04-10	I	LA
2016841586	PTNN	PTEROIS	ANTENNATA		ANTENNATA	LIONFISH	LIV	FSH		3	NO	6	PH	PH	T	W	C	C	2016-04-10	2016-04-10	I	LA
2016841586	DBIO	DENDROCHIRUS	BIOCELLATUS		FU MANCHU	LIONFISH	LIV	FSH		3	NO	11	PH	PH	T	W	C	C	2016-04-10	2016-04-10	I	LA
2016841586	PVLI	PTEROIS	VOLITANS		RED	LIONFISH	LIV	FSH		16	NO	46	PH	PH	T	W	C	C	2016-04-10	2016-04-10	I	LA
2016841586	DEZE	DENDROCHIRUS	ZEBRA		DWARF	LIONFISH	LIV	FSH		8	NO	9	PH	PH	T	W	C	C	2016-04-10	2016-04-10	I	LA
2016841630	DDC*	DENDROCHIRUS	SPECIES			LIONFISH	LIV	FSH		2	NO	1	PH	PH	T	W	C	C	2016-04-11	2016-04-11	I	MI
2016841637	DEBR	DENDROCHIRUS	BRACHYPTERUS		FUZZY DWARF	LIONFISH	LIV	FSH		5	NO	1	PH	PH	T	W	C	C	2016-04-11	2016-04-11	I	DF
2016841766	PVLI	PTEROIS	VOLITANS		RED	LIONFISH	LIV	FSH		2	NO	2	PH	PH	T	W	C	C	2016-04-11	2016-04-11	I	NY
2016841836	PVLI	PTEROIS	VOLITANS		RED	LIONFISH	LIV	FSH		64	NO	230	KE	KE	T	W	C	C	2016-04-11	2016-04-11	I	LA
2016841836	PRAD	PTEROIS	RADIATA		RADIATA	LIONFISH	LIV	FSH		6	NO	22	KE	KE	T	W	C	C	2016-04-11	2016-04-11	I	LA
2016841836	PTNN	PTEROIS	ANTENNATA		ANTENNATA	LIONFISH	LIV	FSH		39	NO	42	KE	KE	T	W	C	C	2016-04-11	2016-04-11	I	LA
2016841836	DEBR	DENDROCHIRUS	BRACHYPTERUS		FUZZY DWARF	LIONFISH	LIV	FSH		5	NO	13	KE	KE	T	W	C	C	2016-04-11	2016-04-11	I	LA
2016841837	DEBR	DENDROCHIRUS	BRACHYPTERUS		FUZZY DWARF	LIONFISH	LIV	FSH		3	NO	1	ID	ID	T	W	C	C	2016-04-11	2016-04-11	I	LA
2016841837	DEZE	DENDROCHIRUS	ZEBRA		DWARF	LIONFISH	LIV	FSH		10	NO	3	ID	ID	T	W	C	C	2016-04-11	2016-04-11	I	LA
2016841837	PRAD	PTEROIS	RADIATA		RADIATA	LIONFISH	LIV	FSH		3	NO	6	ID	ID	T	W	C	C	2016-04-11	2016-04-11	I	LA
2016841842	PVLI	PTEROIS	VOLITANS		RED	LIONFISH	LIV	FSH		10	NO	23	LK	LK	T	W	C	C	2016-04-11	2016-04-11	I	LA
2016841844	PVLI	PTEROIS	VOLITANS		RED	LIONFISH	LIV	FSH		15	NO	38	KE	KE	T	W	C	C	2016-04-11	2016-04-11	I	LA
2016841844	PTNN	PTEROIS	ANTENNATA		ANTENNATA	LIONFISH	LIV	FSH		8	NO	16	KE	KE	T	W	C	C	2016-04-11	2016-04-11	I	LA
2016841844	DEBR	DENDROCHIRUS	BRACHYPTERUS		FUZZY DWARF	LIONFISH	LIV	FSH		6	NO	12	KE	KE	T	W	C	C	2016-04-11	2016-04-11	I	LA
2016841846	DEBR	DENDROCHIRUS	BRACHYPTERUS		FUZZY DWARF	LIONFISH	LIV	FSH		14	NO	7	ID	ID	T	W	C	C	2016-04-11	2016-04-11	I	LA
2016841846	DEZE	DENDROCHIRUS	ZEBRA		DWARF	LIONFISH	LIV	FSH		47	NO	26	ID	ID	T	W	C	C	2016-04-11	2016-04-11	I	LA
2016841863	PVLI	PTEROIS	VOLITANS		RED	LIONFISH	LIV	FSH		30	NO	75	LK	LK	T	W	C	C	2016-04-11	2016-04-11	I	LA
2016841864	PVLI	PTEROIS	VOLITANS		RED	LIONFISH	LIV	FSH		1	NO	49	LK	LK	T	W	C	C	2016-04-11	2016-04-11	I	LA
2016841865	PVLI	PTEROIS	VOLITANS		RED	LIONFISH	LIV	FSH		35	NO	103	ID	ID	T	W	C	C	2016-04-11	2016-04-11	I	LA
2016841869	PVLI	PTEROIS	VOLITANS		RED	LIONFISH	LIV	FSH		6	NO	15	LK	LK	T	W	C	C	2016-04-11	2016-04-11	I	LA
2016841968	DBIO	DENDROCHIRUS	BIOCELLATUS		FU MANCHU	LIONFISH	LIV	FSH		1	NO	6	ID	ID	T	W	C	C	2016-04-11	2016-04-11	I	MI
2016841968	DEZE	DENDROCHIRUS	ZEBRA		DWARF	LIONFISH	LIV	FSH		2	NO	5	ID	ID	T	W	C	C	2016-04-11	2016-04-11	I	MI
2016842394	DEBR	DENDROCHIRUS	BRACHYPTERUS		FUZZY DWARF	LIONFISH	LIV	FSH		8	NO	6	PH	PH	T	W	C	C	2016-04-12	2016-04-12	I	NY
2016842485	PVLI	PTEROIS	VOLITANS		RED	LIONFISH	LIV	FSH		2	NO	34	VS	CL	T	W	C	C	2016-04-12	2016-04-12	E	LA
2016842651	DBIO	DENDROCHIRUS	BIOCELLATUS		FU MANCHU	LIONFISH	LIV	FSH		2	NO	8	PH	PH	T	W	C	C	2016-04-12	2016-04-10	I	NY
2016842651	DEBR	DENDROCHIRUS	BRACHYPTERUS		FUZZY DWARF	LIONFISH	LIV	FSH		6	NO	5	PH	PH	T	W	C	C	2016-04-12	2016-04-10	I	NY
2016842651	DEZE	DENDROCHIRUS	ZEBRA		DWARF	LIONFISH	LIV	FSH		17	NO	21	PH	PH	T	W	C	C	2016-04-12	2016-04-10	I	NY
2016842662	DEBR	DENDROCHIRUS	BRACHYPTERUS		FUZZY DWARF	LIONFISH	LIV	FSH		19	NO	16	PH	PH	T	W	C	C	2016-04-12	2016-04-12	I	LA
2016842662	DBIO	DENDROCHIRUS	BIOCELLATUS		FU MANCHU	LIONFISH	LIV	FSH		5	NO	17	PH	PH	T	W	C	C	2016-04-12	2016-04-12	I	LA
2016842662	PVLI	PTEROIS	VOLITANS		RED	LIONFISH	LIV	FSH		12	NO	33	PH	PH	T	W	C	C	2016-04-12	2016-04-12	I	LA
2016842662	PRAD	PTEROIS	RADIATA		RADIATA	LIONFISH	LIV	FSH		1	NO	3	PH	PH	T	W	C	C	2016-04-12	2016-04-12	I	LA
2016842868	DDC*	DENDROCHIRUS	SPECIES			LIONFISH	LIV	FSH		26	NO	8	ID	ID	T	W	C	C	2016-04-12	2016-04-08	I	SF
2016842868	BFF?	PTEROIS	SPECIES			LIONFISH	LIV	FSH		11	NO	12	ID	ID	T	W	C	C	2016-04-12	2016-04-08	I	SF
2016843133	DEZE	DENDROCHIRUS	ZEBRA		DWARF	LIONFISH	LIV	FSH		4	NO	3	PH	PH	T	W	C	C	2016-04-13	2016-04-13	I	AT
2016843133	DEBR	DENDROCHIRUS	BRACHYPTERUS		FUZZY DWARF	LIONFISH	LIV	FSH		2	NO	2	PH	PH	T	W	C	C	2016-04-13	2016-04-13	I	AT
2016843168	DEZE	DENDROCHIRUS	ZEBRA		DWARF	LIONFISH	LIV	FSH		2	NO	2	ID	ID	T	W	C	C	2016-04-13	2016-04-13	I	MI
2016843259	PLUN	PTEROIS	LUNULATA		COMMON	LIONFISH	LIV	FSH		3	NO	6	PH	PH	T	W	C	C	2016-04-13	2016-04-13	I	DF
2016843294	PVLI	PTEROIS	VOLITANS		RED	LIONFISH	LIV	FSH		3	NO	14	LK	LK	T	W	C	C	2016-04-13	2016-04-13	I	LA
2016843329	PVLI	PTEROIS	VOLITANS		RED	LIONFISH	LIV	FSH		10	NO	18	PH	PH	T	W	C	C	2016-04-13	2016-04-13	I	LA
2016843329	DBIO	DENDROCHIRUS	BIOCELLATUS		FU MANCHU	LIONFISH	LIV	FSH		1	NO	3	PH	PH	T	W	C	C	2016-04-13	2016-04-13	I	LA
2016843329	PLUN	PTEROIS	LUNULATA		COMMON	LIONFISH	LIV	FSH		6	NO	7	PH	PH	T	W	C	C	2016-04-13	2016-04-13	I	LA
2016843329	PRAD	PTEROIS	RADIATA		RADIATA	LIONFISH	LIV	FSH		5	NO	20	PH	PH	T	W	C	C	2016-04-13	2016-04-13	I	LA
2016843329	PTNN	PTEROIS	ANTENNATA		ANTENNATA	LIONFISH	LIV	FSH		6	NO	5	PH	PH	T	W	C	C	2016-04-13	2016-04-13	I	LA
2016843329	DEZE	DENDROCHIRUS	ZEBRA		DWARF	LIONFISH	LIV	FSH		31	NO	15	PH	PH	T	W	C	C	2016-04-13	2016-04-13	I	LA
2016843347	PVLI	PTEROIS	VOLITANS		RED	LIONFISH	LIV	FSH		43	NO	43	LK	LK	T	W	C	C	2016-04-13	2016-04-13	I	LA
2016843524	PVLI	PTEROIS	VOLITANS		RED	LIONFISH	LIV	FSH		2	NO	2	LK	LK	T	W	C	C	2016-04-13	2016-04-10	I	NY
2016843524	PTNN	PTEROIS	ANTENNATA		ANTENNATA	LIONFISH	LIV	FSH		1	NO	1	LK	LK	T	W	C	C	2016-04-13	2016-04-10	I	NY
2016843539	PTNN	PTEROIS	ANTENNATA		ANTENNATA	LIONFISH	LIV	FSH		2	NO	1	ID	ID	T	W	C	C	2016-04-13	2016-04-10	I	NY
2016843539	PVLI	PTEROIS	VOLITANS		RED	LIONFISH	LIV	FSH		7	NO	12	ID	ID	T	W	C	C	2016-04-13	2016-04-10	I	NY
2016843539	DEZE	DENDROCHIRUS	ZEBRA		DWARF	LIONFISH	LIV	FSH		4	NO	1	ID	ID	T	W	C	C	2016-04-13	2016-04-10	I	NY
2016843556	DEZE	DENDROCHIRUS	ZEBRA		DWARF	LIONFISH	LIV	FSH		1	NO	1	ID	ID	T	W	C	C	2016-04-13	2016-04-09	I	NY
2016843556	PVLI	PTEROIS	VOLITANS		RED	LIONFISH	LIV	FSH		2	NO	2	ID	ID	T	W	C	C	2016-04-13	2016-04-09	I	NY
2016843707	PVLI	PTEROIS	VOLITANS		RED	LIONFISH	LIV	FSH		2	NO	23	VS	CA	T	W	C	C	2016-04-13	2016-04-13	E	LA
2016843848	PVLI	PTEROIS	VOLITANS		RED	LIONFISH	LIV	FSH		2	NO	5	KE	KE	T	W	C	C	2016-04-14	2016-04-14	I	NY
2016843848	PTNN	PTEROIS	ANTENNATA		ANTENNATA	LIONFISH	LIV	FSH		1	NO	2	KE	KE	T	W	C	C	2016-04-14	2016-04-14	I	NY
2016843848	DEBR	DENDROCHIRUS	BRACHYPTERUS		FUZZY DWARF	LIONFISH	LIV	FSH		3	NO	8	KE	KE	T	W	C	C	2016-04-14	2016-04-14	I	NY
2016843939	DEZE	DENDROCHIRUS	ZEBRA		DWARF	LIONFISH	LIV	FSH		10	NO	4	PH	PH	T	W	C	C	2016-04-14	2016-04-14	I	LA
2016843939	PTNN	PTEROIS	ANTENNATA		ANTENNATA	LIONFISH	LIV	FSH		2	NO	2	PH	PH	T	W	C	C	2016-04-14	2016-04-14	I	LA
2016843939	PVLI	PTEROIS	VOLITANS		RED	LIONFISH	LIV	FSH		1	NO	3	PH	PH	T	W	C	C	2016-04-14	2016-04-14	I	LA
2016843939	PVLI	PTEROIS	VOLITANS		RED	LIONFISH	LIV	FSH		7	NO	13	PH	PH	T	W	C	C	2016-04-14	2016-04-14	I	LA
2016844011	DEZE	DENDROCHIRUS	ZEBRA		DWARF	LIONFISH	LIV	FSH		6	NO	1	ID	ID	T	W	C	C	2016-04-14	2016-04-14	I	LA
2016844011	PVLI	PTEROIS	VOLITANS		RED	LIONFISH	LIV	FSH		7	NO	12	ID	ID	T	W	C	C	2016-04-14	2016-04-14	I	LA
2016844026	PVLI	PTEROIS	VOLITANS		RED	LIONFISH	LIV	FSH		6	NO	16	ID	ID	T	W	C	C	2016-04-14	2016-04-14	I	LA
2016844026	DEBR	DENDROCHIRUS	BRACHYPTERUS		FUZZY DWARF	LIONFISH	LIV	FSH		4	NO	1	ID	ID	T	W	C	C	2016-04-14	2016-04-14	I	LA
2016844319	PVLI	PTEROIS	VOLITANS		RED	LIONFISH	LIV	FSH		12	NO	12	VN	VN	T	W	C	C	2016-04-14	2016-04-14	I	LA
2016844472	PVLI	PTEROIS	VOLITANS		RED	LIONFISH	LIV	FSH		6	NO	18	PH	PH	T	W	C	C	2016-04-15	2016-04-14	I	NY
2016844472	PTNN	PTEROIS	ANTENNATA		ANTENNATA	LIONFISH	LIV	FSH		4	NO	8	PH	PH	T	W	C	C	2016-04-15	2016-04-14	I	NY
2016844472	DEZE	DENDROCHIRUS	ZEBRA		DWARF	LIONFISH	LIV	FSH		4	NO	5	PH	PH	T	W	C	C	2016-04-15	2016-04-14	I	NY
2016844562	DEZE	DENDROCHIRUS	ZEBRA		DWARF	LIONFISH	LIV	FSH		4	NO	1	PH	PH	T	W	C	C	2016-04-15	2016-04-15	I	NY
2016844562	PVLI	PTEROIS	VOLITANS		RED	LIONFISH	LIV	FSH		7	NO	3	PH	PH	T	W	C	C	2016-04-15	2016-04-15	I	NY
2016844562	PVLI	PTEROIS	VOLITANS		RED	LIONFISH	LIV	FSH		2	NO	1	PH	PH	T	W	C	C	2016-04-15	2016-04-15	I	NY
2016844606	PVLI	PTEROIS	VOLITANS		RED	LIONFISH	LIV	FSH		4	NO	3	PH	PH	T	W	C	C	2016-04-15	2016-04-15	I	NY
2016844606	DEZE	DENDROCHIRUS	ZEBRA		DWARF	LIONFISH	LIV	FSH		5	NO	2	PH	PH	T	W	C	C	2016-04-15	2016-04-15	I	NY
2016844682	DEZE	DENDROCHIRUS	ZEBRA		DWARF	LIONFISH	LIV	FSH		24	NO	14	ID	ID	T	W	C	C	2016-04-15	2016-04-15	I	LA
2016844682	DEBR	DENDROCHIRUS	BRACHYPTERUS		FUZZY DWARF	LIONFISH	LIV	FSH		7	NO	4	ID	ID	T	W	C	C	2016-04-15	2016-04-15	I	LA
2016844682	DBIO	DENDROCHIRUS	BIOCELLATUS		FU MANCHU	LIONFISH	LIV	FSH		2	NO	8	ID	ID	T	W	C	C	2016-04-15	2016-04-15	I	LA
2016844682	PRAD	PTEROIS	RADIATA		RADIATA	LIONFISH	LIV	FSH		3	NO	13	ID	ID	T	W	C	C	2016-04-15	2016-04-15	I	LA
2016844694	PVLI	PTEROIS	VOLITANS		RED	LIONFISH	LIV	FSH		3	NO	8	PH	PH	T	W	C	C	2016-04-15	2016-04-15	I	LA
2016844694	DEBR	DENDROCHIRUS	BRACHYPTERUS		FUZZY DWARF	LIONFISH	LIV	FSH		4	NO	3	PH	PH	T	W	C	C	2016-04-15	2016-04-15	I	LA
2016844694	DEZE	DENDROCHIRUS	ZEBRA		DWARF	LIONFISH	LIV	FSH		5	NO	7	PH	PH	T	W	C	C	2016-04-15	2016-04-15	I	LA
2016844721	PVLI	PTEROIS	VOLITANS		RED	LIONFISH	LIV	FSH		4	NO	9	PH	PH	T	W	C	C	2016-04-15	2016-04-15	I	LA
2016844721	PTNN	PTEROIS	ANTENNATA		ANTENNATA	LIONFISH	LIV	FSH		2	NO	2	PH	PH	T	W	C	C	2016-04-15	2016-04-15	I	LA
2016844721	DEZE	DENDROCHIRUS	ZEBRA		DWARF	LIONFISH	LIV	FSH		2	NO	1	PH	PH	T	W	C	C	2016-04-15	2016-04-15	I	LA
2016845078	PVLI	PTEROIS	VOLITANS		RED	LIONFISH	LIV	FSH		9	NO	32	ID	ID	T	W	C	C	2016-04-16	2016-04-16	I	LA
2016845092	DEZE	DENDROCHIRUS	ZEBRA		DWARF	LIONFISH	LIV	FSH		5	NO	6	ID	ID	T	W	C	C	2016-04-16	2016-04-16	I	LA
2016845092	PVLI	PTEROIS	VOLITANS		RED	LIONFISH	LIV	FSH		16	NO	64	ID	ID	T	W	C	C	2016-04-16	2016-04-16	I	LA
2016845092	DBIO	DENDROCHIRUS	BIOCELLATUS		FU MANCHU	LIONFISH	LIV	FSH		5	NO	23	ID	ID	T	W	C	C	2016-04-16	2016-04-16	I	LA
2016845092	PTNN	PTEROIS	ANTENNATA		ANTENNATA	LIONFISH	LIV	FSH		1	NO	2	ID	ID	T	W	C	C	2016-04-16	2016-04-16	I	LA
2016845092	PRAD	PTEROIS	RADIATA		RADIATA	LIONFISH	LIV	FSH		1	NO	4	ID	ID	T	W	C	C	2016-04-16	2016-04-16	I	LA
2016845113	PVLI	PTEROIS	VOLITANS		RED	LIONFISH	LIV	FSH		6	NO	21	ID	ID	T	W	C	C	2016-04-16	2016-04-16	I	LA
2016845163	PVLI	PTEROIS	VOLITANS		RED	LIONFISH	LIV	FSH		38	NO	213	VS	MX	T	W	C	C	2016-04-17	2016-04-17	E	LA
2016845163	DEZE	DENDROCHIRUS	ZEBRA		DWARF	LIONFISH	LIV	FSH		21	NO	110	VS	MX	T	W	C	C	2016-04-17	2016-04-17	E	LA
2016845167	PRAD	PTEROIS	RADIATA		RADIATA	LIONFISH	LIV	FSH		4	NO	6	ID	ID	T	W	C	C	2016-04-17	2016-04-17	I	LA
2016845181	PVLI	PTEROIS	VOLITANS		RED	LIONFISH	LIV	FSH		16	NO	48	PH	PH	T	W	C	C	2016-04-17	2016-04-17	I	LA
2016845181	DEZE	DENDROCHIRUS	ZEBRA		DWARF	LIONFISH	LIV	FSH		20	NO	25	PH	PH	T	W	C	C	2016-04-17	2016-04-17	I	LA
2016845182	PVLI	PTEROIS	VOLITANS		RED	LIONFISH	LIV	FSH		6	NO	33	LK	LK	T	W	C	C	2016-04-17	2016-04-17	I	LA
2016845184	PVLI	PTEROIS	VOLITANS		RED	LIONFISH	LIV	FSH		30	NO	15	VS	CA	T	W	C	C	2016-04-17	2016-04-17	E	LA
2016845236	DDC*	DENDROCHIRUS	SPECIES			LIONFISH	LIV	FSH		32	NO	16	PH	PH	T	W	C	C	2016-04-18	2016-04-18	I	MI
2016845265	PRAD	PTEROIS	RADIATA		RADIATA	LIONFISH	LIV	FSH		3	NO	12	PH	PH	T	W	C	C	2016-04-18	2016-04-17	I	CH
2016845265	PTNN	PTEROIS	ANTENNATA		ANTENNATA	LIONFISH	LIV	FSH		2	NO	2	PH	PH	T	W	C	C	2016-04-18	2016-04-17	I	CH
2016845265	PVLI	PTEROIS	VOLITANS		RED	LIONFISH	LIV	FSH		12	NO	33	PH	PH	T	W	C	C	2016-04-18	2016-04-17	I	CH
2016845265	DBIO	DENDROCHIRUS	BIOCELLATUS		FU MANCHU	LIONFISH	LIV	FSH		3	NO	1	PH	PH	T	W	C	C	2016-04-18	2016-04-17	I	CH
2016845265	DEZE	DENDROCHIRUS	ZEBRA		DWARF	LIONFISH	LIV	FSH		21	NO	7	PH	PH	T	W	C	C	2016-04-18	2016-04-17	I	CH
2016845265	DEBR	DENDROCHIRUS	BRACHYPTERUS		FUZZY DWARF	LIONFISH	LIV	FSH		28	NO	13	PH	PH	T	W	C	C	2016-04-18	2016-04-17	I	CH
2016845267	PVLI	PTEROIS	VOLITANS		RED	LIONFISH	LIV	FSH		5	NO	16	PH	PH	T	W	C	C	2016-04-18	2016-04-17	I	CH
2016845355	PVLI	PTEROIS	VOLITANS		RED	LIONFISH	LIV	FSH		10	NO	30	ID	ID	T	W	C	C	2016-04-18	2016-04-17	I	SF
2016845355	PTNN	PTEROIS	ANTENNATA		ANTENNATA	LIONFISH	LIV	FSH		2	NO	2	ID	ID	T	W	C	C	2016-04-18	2016-04-17	I	SF
2016845364	PRAD	PTEROIS	RADIATA		RADIATA	LIONFISH	LIV	FSH		5	NO	20	ID	ID	T	W	C	C	2016-04-18	2016-04-17	I	CH
2016845364	PVLI	PTEROIS	VOLITANS		RED	LIONFISH	LIV	FSH		5	NO	18	ID	ID	T	W	C	C	2016-04-18	2016-04-17	I	CH
2016845364	DBIO	DENDROCHIRUS	BIOCELLATUS		FU MANCHU	LIONFISH	LIV	FSH		2	NO	10	ID	ID	T	W	C	C	2016-04-18	2016-04-17	I	CH
2016845364	DEBR	DENDROCHIRUS	BRACHYPTERUS		FUZZY DWARF	LIONFISH	LIV	FSH		5	NO	8	ID	ID	T	W	C	C	2016-04-18	2016-04-17	I	CH
2016845364	DEZE	DENDROCHIRUS	ZEBRA		DWARF	LIONFISH	LIV	FSH		10	NO	10	ID	ID	T	W	C	C	2016-04-18	2016-04-17	I	CH
2016845376	DEZE	DENDROCHIRUS	ZEBRA		DWARF	LIONFISH	LIV	FSH		7	NO	4	PH	PH	T	W	C	C	2016-04-18	2016-04-18	I	DF
2016845412	DEZE	DENDROCHIRUS	ZEBRA		DWARF	LIONFISH	LIV	FSH		73	NO	22	ID	ID	T	W	C	C	2016-04-18	2016-04-18	I	LA
2016845412	DEBR	DENDROCHIRUS	BRACHYPTERUS		FUZZY DWARF	LIONFISH	LIV	FSH		6	NO	2	ID	ID	T	W	C	C	2016-04-18	2016-04-18	I	LA
2016845412	DBIO	DENDROCHIRUS	BIOCELLATUS		FU MANCHU	LIONFISH	LIV	FSH		6	NO	12	ID	ID	T	W	C	C	2016-04-18	2016-04-18	I	LA
2016845437	PVLI	PTEROIS	VOLITANS		RED	LIONFISH	LIV	FSH		6	NO	104	VS	BR	T	W	C	C	2016-04-18	2016-04-18	E	LA
2016845464	PVLI	PTEROIS	VOLITANS		RED	LIONFISH	LIV	FSH		25	NO	62	LK	LK	T	W	C	C	2016-04-18	2016-04-18	I	LA
2016845494	PVLI	PTEROIS	VOLITANS		RED	LIONFISH	LIV	FSH		30	NO	89	ID	ID	T	W	C	C	2016-04-18	2016-04-18	I	LA
2016845501	DBIO	DENDROCHIRUS	BIOCELLATUS		FU MANCHU	LIONFISH	LIV	FSH		1	NO	4	ID	ID	T	W	C	C	2016-04-18	2016-04-18	I	LA
2016845501	PRAD	PTEROIS	RADIATA		RADIATA	LIONFISH	LIV	FSH		3	NO	11	ID	ID	T	W	C	C	2016-04-18	2016-04-18	I	LA
2016845501	DEBR	DENDROCHIRUS	BRACHYPTERUS		FUZZY DWARF	LIONFISH	LIV	FSH		3	NO	2	ID	ID	T	W	C	C	2016-04-18	2016-04-18	I	LA
2016845540	PVLI	PTEROIS	VOLITANS		RED	LIONFISH	LIV	FSH		2	NO	2	PH	PH	T	W	C	C	2016-04-18	2016-04-18	I	DF
2016845545	PVLI	PTEROIS	VOLITANS		RED	LIONFISH	LIV	FSH		82	NO	295	KE	KE	T	W	C	C	2016-04-18	2016-04-18	I	LA
2016845545	PRAD	PTEROIS	RADIATA		RADIATA	LIONFISH	LIV	FSH		10	NO	36	KE	KE	T	W	C	C	2016-04-18	2016-04-18	I	LA
2016845545	PTNN	PTEROIS	ANTENNATA		ANTENNATA	LIONFISH	LIV	FSH		26	NO	28	KE	KE	T	W	C	C	2016-04-18	2016-04-18	I	LA
2016845545	DEBR	DENDROCHIRUS	BRACHYPTERUS		FUZZY DWARF	LIONFISH	LIV	FSH		2	NO	5	KE	KE	T	W	C	C	2016-04-18	2016-04-18	I	LA
2016845546	DEBR	DENDROCHIRUS	BRACHYPTERUS		FUZZY DWARF	LIONFISH	LIV	FSH		2	NO	1	ID	ID	T	W	C	C	2016-04-18	2016-04-18	I	LA
2016845546	DEZE	DENDROCHIRUS	ZEBRA		DWARF	LIONFISH	LIV	FSH		40	NO	22	ID	ID	T	W	C	C	2016-04-18	2016-04-18	I	LA
2016845546	PRAD	PTEROIS	RADIATA		RADIATA	LIONFISH	LIV	FSH		10	NO	30	ID	ID	T	W	C	C	2016-04-18	2016-04-18	I	LA
2016845549	PRAD	PTEROIS	RADIATA		RADIATA	LIONFISH	LIV	FSH		2	NO	12	ID	ID	T	W	C	C	2016-04-18	2016-04-18	I	LA
2016845588	DEZE	DENDROCHIRUS	ZEBRA		DWARF	LIONFISH	LIV	FSH		3	NO	6	ID	ID	T	W	C	C	2016-04-18	2016-04-18	I	LA
2016845588	DEBR	DENDROCHIRUS	BRACHYPTERUS		FUZZY DWARF	LIONFISH	LIV	FSH		5	NO	9	ID	ID	T	W	C	C	2016-04-18	2016-04-18	I	LA
2016845748	PVLI	PTEROIS	VOLITANS		RED	LIONFISH	LIV	FSH		1	NO	4	ID	ID	T	W	C	C	2016-04-18	2016-04-18	I	NY
2016845748	DEZE	DENDROCHIRUS	ZEBRA		DWARF	LIONFISH	LIV	FSH		4	NO	4	ID	ID	T	W	C	C	2016-04-18	2016-04-18	I	NY
2016845781	DEZE	DENDROCHIRUS	ZEBRA		DWARF	LIONFISH	LIV	FSH		3	NO	2	PH	PH	T	W	C	C	2016-04-18	2016-04-16	I	NY
2016845781	PVLI	PTEROIS	VOLITANS		RED	LIONFISH	LIV	FSH		3	NO	3	PH	PH	T	W	C	C	2016-04-18	2016-04-16	I	NY
2016845781	PTNN	PTEROIS	ANTENNATA		ANTENNATA	LIONFISH	LIV	FSH		1	NO	1	PH	PH	T	W	C	C	2016-04-18	2016-04-16	I	NY
2016846189	PLUN	PTEROIS	LUNULATA		COMMON	LIONFISH	LIV	FSH		2	NO	2	PH	PH	T	W	C	C	2016-04-19	2016-04-19	I	LA
2016846189	PVLI	PTEROIS	VOLITANS		RED	LIONFISH	LIV	FSH		2	NO	4	PH	PH	T	W	C	C	2016-04-19	2016-04-19	I	LA
2016846189	PTNN	PTEROIS	ANTENNATA		ANTENNATA	LIONFISH	LIV	FSH		11	NO	9	PH	PH	T	W	C	C	2016-04-19	2016-04-19	I	LA
2016846189	DEZE	DENDROCHIRUS	ZEBRA		DWARF	LIONFISH	LIV	FSH		41	NO	17	PH	PH	T	W	C	C	2016-04-19	2016-04-19	I	LA
2016846224	DEBR	DENDROCHIRUS	BRACHYPTERUS		FUZZY DWARF	LIONFISH	LIV	FSH		3	NO	30	VS	CA	T	W	C	C	2016-04-19	2016-04-19	E	LA
2016846284	PVLI	PTEROIS	VOLITANS		RED	LIONFISH	LIV	FSH		11	NO	39	ID	ID	T	W	C	C	2016-04-19	2016-04-19	I	LA
2016846325	PVLI	PTEROIS	VOLITANS		RED	LIONFISH	LIV	FSH		3	NO	9	PH	PH	T	W	C	C	2016-04-19	2016-04-18	I	SF
2016846380	PVLI	PTEROIS	VOLITANS		RED	LIONFISH	LIV	FSH		1	NO	1	ID	ID	T	W	C	C	2016-04-18	2016-04-16	I	NY
2016846380	PRAD	PTEROIS	RADIATA		RADIATA	LIONFISH	LIV	FSH		1	NO	1	ID	ID	T	W	C	C	2016-04-18	2016-04-16	I	NY
2016846380	DEZE	DENDROCHIRUS	ZEBRA		DWARF	LIONFISH	LIV	FSH		1	NO	1	ID	ID	T	W	C	C	2016-04-18	2016-04-16	I	NY
2016846591	DEZE	DENDROCHIRUS	ZEBRA		DWARF	LIONFISH	LIV	FSH		3	NO	2	PH	PH	T	W	C	C	2016-04-19	2016-04-19	I	LA
2016846591	PVLI	PTEROIS	VOLITANS		RED	LIONFISH	LIV	FSH		1	NO	2	PH	PH	T	W	C	C	2016-04-19	2016-04-19	I	LA
2016846591	PLUN	PTEROIS	LUNULATA		COMMON	LIONFISH	LIV	FSH		1	NO	2	PH	PH	T	W	C	C	2016-04-19	2016-04-19	I	LA
2016846909	DEBR	DENDROCHIRUS	BRACHYPTERUS		FUZZY DWARF	LIONFISH	LIV	FSH		8	NO	10	ID	ID	T	W	C	C	2016-04-20	2016-04-20	I	MI
2016847002	DEZE	DENDROCHIRUS	ZEBRA		DWARF	LIONFISH	LIV	FSH		7	NO	5	PH	PH	T	W	C	C	2016-04-20	2016-04-20	I	AT
2016847002	PVLI	PTEROIS	VOLITANS		RED	LIONFISH	LIV	FSH		4	NO	10	PH	PH	T	W	C	C	2016-04-20	2016-04-20	I	AT
2016847002	PLUN	PTEROIS	LUNULATA		COMMON	LIONFISH	LIV	FSH		2	NO	4	PH	PH	T	W	C	C	2016-04-20	2016-04-20	I	AT
2016847002	PTNN	PTEROIS	ANTENNATA		ANTENNATA	LIONFISH	LIV	FSH		2	NO	3	PH	PH	T	W	C	C	2016-04-20	2016-04-20	I	AT
2016847065	PRAD	PTEROIS	RADIATA		RADIATA	LIONFISH	LIV	FSH		1	NO	3	ID	ID	T	W	C	C	2016-04-20	2016-04-20	I	LA
2016847065	PVLI	PTEROIS	VOLITANS		RED	LIONFISH	LIV	FSH		31	NO	79	ID	ID	T	W	C	C	2016-04-20	2016-04-20	I	LA
2016847065	DEZE	DENDROCHIRUS	ZEBRA		DWARF	LIONFISH	LIV	FSH		4	NO	10	ID	ID	T	W	C	C	2016-04-20	2016-04-20	I	LA
2016847075	PVLI	PTEROIS	VOLITANS		RED	LIONFISH	LIV	FSH		5	NO	12	PH	PH	T	W	C	C	2016-04-20	2016-04-20	I	LA
2016847174	PVLI	PTEROIS	VOLITANS		RED	LIONFISH	LIV	FSH		2	NO	23	VS	CA	T	W	C	C	2016-04-20	2016-04-20	E	LA
2016847174	PRAD	PTEROIS	RADIATA		RADIATA	LIONFISH	LIV	FSH		1	NO	30	VS	CA	T	W	C	C	2016-04-20	2016-04-20	E	LA
2016847184	DEZE	DENDROCHIRUS	ZEBRA		DWARF	LIONFISH	LIV	FSH		1	NO	1	ID	ID	T	W	C	C	2016-04-20	2016-04-20	I	CH
2016847639	BFF?	PTEROIS	SPECIES			LIONFISH	LIV	FSH		3	NO	36	US	CA	T	W	C	C	2016-04-21	2016-04-21	E	MI
2016847689	DEZE	DENDROCHIRUS	ZEBRA		DWARF	LIONFISH	LIV	FSH		2	NO	1	ID	ID	T	W	C	C	2016-04-21	2016-04-17	I	NY
2016847689	PRAD	PTEROIS	RADIATA		RADIATA	LIONFISH	LIV	FSH		1	NO	2	ID	ID	T	W	C	C	2016-04-21	2016-04-17	I	NY
2016847689	PTNN	PTEROIS	ANTENNATA		ANTENNATA	LIONFISH	LIV	FSH		3	NO	1	ID	ID	T	W	C	C	2016-04-21	2016-04-17	I	NY
2016847689	PVLI	PTEROIS	VOLITANS		RED	LIONFISH	LIV	FSH		8	NO	14	ID	ID	T	W	C	C	2016-04-21	2016-04-17	I	NY
2016847767	PVLI	PTEROIS	VOLITANS		RED	LIONFISH	LIV	FSH		15	NO	27	PH	PH	T	W	C	C	2016-04-21	2016-04-21	I	LA
2016847767	PTNN	PTEROIS	ANTENNATA		ANTENNATA	LIONFISH	LIV	FSH		4	NO	32	PH	PH	T	W	C	C	2016-04-21	2016-04-21	I	LA
2016847767	DEZE	DENDROCHIRUS	ZEBRA		DWARF	LIONFISH	LIV	FSH		47	NO	22	PH	PH	T	W	C	C	2016-04-21	2016-04-21	I	LA
2016847890	PVLI	PTEROIS	VOLITANS		RED	LIONFISH	LIV	FSH		8	NO	33	LK	LK	T	W	C	C	2016-04-21	2016-04-21	I	LA
2016848019	DEBR	DENDROCHIRUS	BRACHYPTERUS		FUZZY DWARF	LIONFISH	LIV	FSH		42	NO	34	PH	PH	T	W	C	C	2016-04-21	2016-04-21	I	LA
2016848019	DEZE	DENDROCHIRUS	ZEBRA		DWARF	LIONFISH	LIV	FSH		7	NO	6	PH	PH	T	W	C	C	2016-04-21	2016-04-21	I	LA
2016848019	DBIO	DENDROCHIRUS	BIOCELLATUS		FU MANCHU	LIONFISH	LIV	FSH		5	NO	17	PH	PH	T	W	C	C	2016-04-21	2016-04-21	I	LA
2016848019	PVLI	PTEROIS	VOLITANS		RED	LIONFISH	LIV	FSH		9	NO	24	PH	PH	T	W	C	C	2016-04-21	2016-04-21	I	LA
2016848019	PTNN	PTEROIS	ANTENNATA		ANTENNATA	LIONFISH	LIV	FSH		3	NO	5	PH	PH	T	W	C	C	2016-04-21	2016-04-21	I	LA
2016848052	BFF?	PTEROIS	SPECIES			LIONFISH	LIV	FSH		3	NO	8	PH	PH	T	W	C	C	2016-04-21	2016-04-21	I	DE
2016848103	PTNN	PTEROIS	ANTENNATA		ANTENNATA	LIONFISH	LIV	FSH		2	NO	2	ID	ID	T	W	C	C	2016-04-21	2016-04-21	I	SF
2016848103	PTNN	PTEROIS	ANTENNATA		ANTENNATA	LIONFISH	LIV	FSH		1	NO	4	ID	ID	T	W	C	C	2016-04-21	2016-04-21	I	SF
2016848248	DEZE	DENDROCHIRUS	ZEBRA		DWARF	LIONFISH	LIV	FSH		2	NO	1	ID	ID	T	W	C	C	2016-04-21	2016-04-21	I	LA
2016848326	DEZE	DENDROCHIRUS	ZEBRA		DWARF	LIONFISH	LIV	FSH		2	NO	0	PH	PH	T	W	C	C	2016-04-22	2016-04-22	I	NY
2016848326	PTNN	PTEROIS	ANTENNATA		ANTENNATA	LIONFISH	LIV	FSH		1	NO	0	PH	PH	T	W	C	C	2016-04-22	2016-04-22	I	NY
2016848326	PVLI	PTEROIS	VOLITANS		RED	LIONFISH	LIV	FSH		4	NO	1	PH	PH	T	W	C	C	2016-04-22	2016-04-22	I	NY
2016848326	PVLI	PTEROIS	VOLITANS		RED	LIONFISH	LIV	FSH		1	NO	0	PH	PH	T	W	C	C	2016-04-22	2016-04-22	I	NY
2016848334	PVLI	PTEROIS	VOLITANS		RED	LIONFISH	LIV	FSH		4	NO	3	PH	PH	T	W	C	C	2016-04-22	2016-04-22	I	NY
2016848417	DDC*	DENDROCHIRUS	SPECIES			LIONFISH	LIV	FSH		15	NO	8	ID	ID	T	W	C	C	2016-04-22	2016-04-22	I	SF
2016848417	BFF?	PTEROIS	SPECIES			LIONFISH	LIV	FSH		4	NO	4	ID	ID	T	W	C	C	2016-04-22	2016-04-22	I	SF
2016848481	DEZE	DENDROCHIRUS	ZEBRA		DWARF	LIONFISH	LIV	FSH		34	NO	20	ID	ID	T	W	C	C	2016-04-22	2016-04-22	I	LA
2016848481	DEBR	DENDROCHIRUS	BRACHYPTERUS		FUZZY DWARF	LIONFISH	LIV	FSH		1	NO	1	ID	ID	T	W	C	C	2016-04-22	2016-04-22	I	LA
2016848481	PRAD	PTEROIS	RADIATA		RADIATA	LIONFISH	LIV	FSH		8	NO	34	ID	ID	T	W	C	C	2016-04-22	2016-04-22	I	LA
2016848563	DBIO	DENDROCHIRUS	BIOCELLATUS		FU MANCHU	LIONFISH	LIV	FSH		1	NO	1	PH	PH	T	W	C	C	2016-04-22	2016-04-22	I	LA
2016848579	PVLI	PTEROIS	VOLITANS		RED	LIONFISH	LIV	FSH		8	NO	24	PH	PH	T	W	C	C	2016-04-22	2016-04-22	I	LA
2016848579	DEZE	DENDROCHIRUS	ZEBRA		DWARF	LIONFISH	LIV	FSH		4	NO	5	PH	PH	T	W	C	C	2016-04-22	2016-04-22	I	LA
2016848579	DEBR	DENDROCHIRUS	BRACHYPTERUS		FUZZY DWARF	LIONFISH	LIV	FSH		4	NO	3	PH	PH	T	W	C	C	2016-04-22	2016-04-22	I	LA
2016848597	DEBR	DENDROCHIRUS	BRACHYPTERUS		FUZZY DWARF	LIONFISH	LIV	FSH		2	NO	1	PH	PH	T	W	C	C	2016-04-22	2016-04-22	I	LA
2016848597	DEZE	DENDROCHIRUS	ZEBRA		DWARF	LIONFISH	LIV	FSH		11	NO	6	PH	PH	T	W	C	C	2016-04-22	2016-04-22	I	LA
2016848597	PVLI	PTEROIS	VOLITANS		RED	LIONFISH	LIV	FSH		10	NO	22	PH	PH	T	W	C	C	2016-04-22	2016-04-22	I	LA
2016848597	PTNN	PTEROIS	ANTENNATA		ANTENNATA	LIONFISH	LIV	FSH		2	NO	2	PH	PH	T	W	C	C	2016-04-22	2016-04-22	I	LA
2016848954	PVLI	PTEROIS	VOLITANS		RED	LIONFISH	LIV	FSH		3	NO	12	ID	ID	T	W	C	C	2016-04-23	2016-04-23	I	LA
2016848960	PVLI	PTEROIS	VOLITANS		RED	LIONFISH	LIV	FSH		2	NO	5	PH	PH	T	W	C	C	2016-04-23	2016-04-23	I	LA
2016848961	PVLI	PTEROIS	VOLITANS		RED	LIONFISH	LIV	FSH		7	NO	25	ID	ID	T	W	C	C	2016-04-23	2016-04-23	I	LA
2016848966	PVLI	PTEROIS	VOLITANS		RED	LIONFISH	LIV	FSH		3	NO	12	ID	ID	T	W	C	C	2016-04-23	2016-04-23	I	LA
2016848966	PRAD	PTEROIS	RADIATA		RADIATA	LIONFISH	LIV	FSH		4	NO	14	ID	ID	T	W	C	C	2016-04-23	2016-04-23	I	LA
2016848966	DEZE	DENDROCHIRUS	ZEBRA		DWARF	LIONFISH	LIV	FSH		1	NO	1	ID	ID	T	W	C	C	2016-04-23	2016-04-23	I	LA
2016849044	DBIO	DENDROCHIRUS	BIOCELLATUS		FU MANCHU	LIONFISH	LIV	FSH		1	NO	6	ID	ID	T	W	C	C	2016-04-24	2016-04-24	I	LA
2016849044	PVLI	PTEROIS	VOLITANS		RED	LIONFISH	LIV	FSH		4	NO	22	ID	ID	T	W	C	C	2016-04-24	2016-04-24	I	LA
2016849044	PRAD	PTEROIS	RADIATA		RADIATA	LIONFISH	LIV	FSH		2	NO	13	ID	ID	T	W	C	C	2016-04-24	2016-04-24	I	LA
2016849044	DEZE	DENDROCHIRUS	ZEBRA		DWARF	LIONFISH	LIV	FSH		5	NO	6	ID	ID	T	W	C	C	2016-04-24	2016-04-24	I	LA
2016849044	DEBR	DENDROCHIRUS	BRACHYPTERUS		FUZZY DWARF	LIONFISH	LIV	FSH		4	NO	4	ID	ID	T	W	C	C	2016-04-24	2016-04-24	I	LA
2016849054	DEZE	DENDROCHIRUS	ZEBRA		DWARF	LIONFISH	LIV	FSH		18	NO	23	PH	PH	T	W	C	C	2016-04-24	2016-04-24	I	LA
2016849054	PVLI	PTEROIS	VOLITANS		RED	LIONFISH	LIV	FSH		13	NO	39	PH	PH	T	W	C	C	2016-04-24	2016-04-24	I	LA
2016849097	DDC*	DENDROCHIRUS	SPECIES			LIONFISH	LIV	FSH		6	NO	4	PH	PH	T	W	C	C	2016-04-25	2016-04-25	I	MI
2016849154	PRAD	PTEROIS	RADIATA		RADIATA	LIONFISH	LIV	FSH		8	NO	26	ID	ID	T	W	C	C	2016-04-23	2016-04-23	I	CH
2016849154	PTNN	PTEROIS	ANTENNATA		ANTENNATA	LIONFISH	LIV	FSH		6	NO	7	ID	ID	T	W	C	C	2016-04-23	2016-04-23	I	CH
2016849163	PTNN	PTEROIS	ANTENNATA		ANTENNATA	LIONFISH	LIV	FSH		15	NO	15	PH	PH	T	W	C	C	2016-04-24	2016-04-24	I	CH
2016849163	PVLI	PTEROIS	VOLITANS		RED	LIONFISH	LIV	FSH		4	NO	20	PH	PH	T	W	C	C	2016-04-24	2016-04-24	I	CH
2016849163	DBIO	DENDROCHIRUS	BIOCELLATUS		FU MANCHU	LIONFISH	LIV	FSH		9	NO	23	PH	PH	T	W	C	C	2016-04-24	2016-04-24	I	CH
2016849163	DEBR	DENDROCHIRUS	BRACHYPTERUS		FUZZY DWARF	LIONFISH	LIV	FSH		10	NO	2	PH	PH	T	W	C	C	2016-04-24	2016-04-24	I	CH
2016849163	DEZE	DENDROCHIRUS	ZEBRA		DWARF	LIONFISH	LIV	FSH		15	NO	8	PH	PH	T	W	C	C	2016-04-24	2016-04-24	I	CH
2016849190	PVLI	PTEROIS	VOLITANS		RED	LIONFISH	LIV	FSH		1	NO	3	ID	ID	T	W	C	C	2016-04-25	2016-04-24	I	NY
2016849190	DEZE	DENDROCHIRUS	ZEBRA		DWARF	LIONFISH	LIV	FSH		5	NO	4	ID	ID	T	W	C	C	2016-04-25	2016-04-24	I	NY
2016849257	PVLI	PTEROIS	VOLITANS		RED	LIONFISH	LIV	FSH		1	NO	1	PH	PH	T	W	C	C	2016-04-25	2016-04-24	I	NY
2016849257	DBIO	DENDROCHIRUS	BIOCELLATUS		FU MANCHU	LIONFISH	LIV	FSH		1	NO	1	PH	PH	T	W	C	C	2016-04-25	2016-04-24	I	NY
2016849257	DEZE	DENDROCHIRUS	ZEBRA		DWARF	LIONFISH	LIV	FSH		5	NO	1	PH	PH	T	W	C	C	2016-04-25	2016-04-24	I	NY
2016849265	DEZE	DENDROCHIRUS	ZEBRA		DWARF	LIONFISH	LIV	FSH		8	NO	2	ID	ID	T	W	C	C	2016-04-25	2016-04-24	I	NY
2016849265	PVLI	PTEROIS	VOLITANS		RED	LIONFISH	LIV	FSH		11	NO	14	ID	ID	T	W	C	C	2016-04-25	2016-04-24	I	NY
2016849265	PTNN	PTEROIS	ANTENNATA		ANTENNATA	LIONFISH	LIV	FSH		2	NO	1	ID	ID	T	W	C	C	2016-04-25	2016-04-24	I	NY
2016849288	DEZE	DENDROCHIRUS	ZEBRA		DWARF	LIONFISH	LIV	FSH		15	NO	5	ID	ID	T	W	C	C	2016-04-25	2016-04-25	I	LA
2016849289	PVLI	PTEROIS	VOLITANS		RED	LIONFISH	LIV	FSH		25	NO	74	ID	ID	T	W	C	C	2016-04-25	2016-04-25	I	LA
2016849299	PVLI	PTEROIS	VOLITANS		RED	LIONFISH	LIV	FSH		25	NO	90	KE	KE	T	W	C	C	2016-04-25	2016-04-25	I	LA
2016849299	DEBR	DENDROCHIRUS	BRACHYPTERUS		FUZZY DWARF	LIONFISH	LIV	FSH		4	NO	10	KE	KE	T	W	C	C	2016-04-25	2016-04-25	I	LA
2016849302	PVLI	PTEROIS	VOLITANS		RED	LIONFISH	LIV	FSH		4	NO	4	PH	PH	T	W	C	C	2016-04-25	2016-04-25	I	DF
2016849304	DEBR	DENDROCHIRUS	BRACHYPTERUS		FUZZY DWARF	LIONFISH	LIV	FSH		4	NO	1	PH	PH	T	W	C	C	2016-04-25	2016-04-25	I	DF
2016849318	PVLI	PTEROIS	VOLITANS		RED	LIONFISH	LIV	FSH		6	NO	15	LK	LK	T	W	C	C	2016-04-25	2016-04-25	I	LA
2016849339	PVLI	PTEROIS	VOLITANS		RED	LIONFISH	LIV	FSH		5	NO	8	PH	PH	T	W	C	C	2016-04-25	2016-04-25	I	SF
2016849339	DEBR	DENDROCHIRUS	BRACHYPTERUS		FUZZY DWARF	LIONFISH	LIV	FSH		7	NO	5	PH	PH	T	W	C	C	2016-04-25	2016-04-25	I	SF
2016849339	DEZE	DENDROCHIRUS	ZEBRA		DWARF	LIONFISH	LIV	FSH		2	NO	1	PH	PH	T	W	C	C	2016-04-25	2016-04-25	I	SF
2016849340	DEZE	DENDROCHIRUS	ZEBRA		DWARF	LIONFISH	LIV	FSH		42	NO	22	ID	ID	T	W	C	C	2016-04-25	2016-04-25	I	LA
2016849340	DEBR	DENDROCHIRUS	BRACHYPTERUS		FUZZY DWARF	LIONFISH	LIV	FSH		1	NO	1	ID	ID	T	W	C	C	2016-04-25	2016-04-25	I	LA
2016849340	DBIO	DENDROCHIRUS	BIOCELLATUS		FU MANCHU	LIONFISH	LIV	FSH		2	NO	6	ID	ID	T	W	C	C	2016-04-25	2016-04-25	I	LA
2016849340	PRAD	PTEROIS	RADIATA		RADIATA	LIONFISH	LIV	FSH		2	NO	6	ID	ID	T	W	C	C	2016-04-25	2016-04-25	I	LA
2016849365	PRAD	PTEROIS	RADIATA		RADIATA	LIONFISH	LIV	FSH		2	NO	8	KE	KE	T	W	C	C	2016-04-25	2016-04-25	I	LA
2016849365	PTNN	PTEROIS	ANTENNATA		ANTENNATA	LIONFISH	LIV	FSH		6	NO	12	KE	KE	T	W	C	C	2016-04-25	2016-04-25	I	LA
2016849365	PVLI	PTEROIS	VOLITANS		RED	LIONFISH	LIV	FSH		31	NO	78	KE	KE	T	W	C	C	2016-04-25	2016-04-25	I	LA
2016849365	DEBR	DENDROCHIRUS	BRACHYPTERUS		FUZZY DWARF	LIONFISH	LIV	FSH		10	NO	20	KE	KE	T	W	C	C	2016-04-25	2016-04-25	I	LA
2016849365	DEZE	DENDROCHIRUS	ZEBRA		DWARF	LIONFISH	LIV	FSH		7	NO	12	KE	KE	T	W	C	C	2016-04-25	2016-04-25	I	LA
2016850062	DEZE	DENDROCHIRUS	ZEBRA		DWARF	LIONFISH	LIV	FSH		37	NO	18	PH	PH	T	W	C	C	2016-04-26	2016-04-26	I	LA
2016850062	PVLI	PTEROIS	VOLITANS		RED	LIONFISH	LIV	FSH		15	NO	27	PH	PH	T	W	C	C	2016-04-26	2016-04-26	I	LA
2016850062	DBIO	DENDROCHIRUS	BIOCELLATUS		FU MANCHU	LIONFISH	LIV	FSH		2	NO	5	PH	PH	T	W	C	C	2016-04-26	2016-04-26	I	LA
2016850062	PTNN	PTEROIS	ANTENNATA		ANTENNATA	LIONFISH	LIV	FSH		4	NO	3	PH	PH	T	W	C	C	2016-04-26	2016-04-26	I	LA
2016850062	PRAD	PTEROIS	RADIATA		RADIATA	LIONFISH	LIV	FSH		2	NO	8	PH	PH	T	W	C	C	2016-04-26	2016-04-26	I	LA
2016850581	DEZE	DENDROCHIRUS	ZEBRA		DWARF	LIONFISH	LIV	FSH		2	NO	1	PH	PH	T	W	C	C	2016-04-13	2016-04-13	I	MI
2016850815	DEZE	DENDROCHIRUS	ZEBRA		DWARF	LIONFISH	LIV	FSH		19	NO	106	VS	MX	T	W	C	C	2016-04-24	2016-04-24	E	LA
2016850815	PVLI	PTEROIS	VOLITANS		RED	LIONFISH	LIV	FSH		37	NO	215	VS	MX	T	W	C	C	2016-04-24	2016-04-24	E	LA
2016850815	PTNN	PTEROIS	ANTENNATA		ANTENNATA	LIONFISH	LIV	FSH		11	NO	54	VS	MX	T	W	C	C	2016-04-24	2016-04-24	E	LA
2016850893	PVLI	PTEROIS	VOLITANS		RED	LIONFISH	LIV	FSH		26	NO	40	ID	ID	T	W	C	C	2016-04-27	2016-04-27	I	DF
2016850893	DBIO	DENDROCHIRUS	BIOCELLATUS		FU MANCHU	LIONFISH	LIV	FSH		9	NO	15	ID	ID	T	W	C	C	2016-04-27	2016-04-27	I	DF
2016850893	DEZE	DENDROCHIRUS	ZEBRA		DWARF	LIONFISH	LIV	FSH		4	NO	1	ID	ID	T	W	C	C	2016-04-27	2016-04-27	I	DF
2016850919	DEZE	DENDROCHIRUS	ZEBRA		DWARF	LIONFISH	LIV	FSH		4	NO	3	PH	PH	T	W	C	C	2016-04-27	2016-04-27	I	AT
2016850919	DEBR	DENDROCHIRUS	BRACHYPTERUS		FUZZY DWARF	LIONFISH	LIV	FSH		2	NO	2	PH	PH	T	W	C	C	2016-04-27	2016-04-27	I	AT
2016850919	DBIO	DENDROCHIRUS	BIOCELLATUS		FU MANCHU	LIONFISH	LIV	FSH		1	NO	5	PH	PH	T	W	C	C	2016-04-27	2016-04-27	I	AT
2016850919	PVLI	PTEROIS	VOLITANS		RED	LIONFISH	LIV	FSH		1	NO	2	PH	PH	T	W	C	C	2016-04-27	2016-04-27	I	AT
2016850919	PTNN	PTEROIS	ANTENNATA		ANTENNATA	LIONFISH	LIV	FSH		1	NO	1	PH	PH	T	W	C	C	2016-04-27	2016-04-27	I	AT
2016850924	DEBR	DENDROCHIRUS	BRACHYPTERUS		FUZZY DWARF	LIONFISH	LIV	FSH		1	NO	2	ID	ID	T	W	C	C	2016-04-27	2016-04-27	I	MI
2016850978	PVLI	PTEROIS	VOLITANS		RED	LIONFISH	LIV	FSH		21	NO	21	LK	LK	T	W	C	C	2016-04-27	2016-04-27	I	LA
2016851052	PVLI	PTEROIS	VOLITANS		RED	LIONFISH	LIV	FSH		10	NO	24	PH	PH	T	W	C	C	2016-04-27	2016-04-27	I	LA
2016851590	DEBR	DENDROCHIRUS	BRACHYPTERUS		FUZZY DWARF	LIONFISH	LIV	FSH		7	NO	6	PH	PH	T	W	C	C	2016-04-28	2016-04-28	I	NY
2016851681	DEBR	DENDROCHIRUS	BRACHYPTERUS		FUZZY DWARF	LIONFISH	LIV	FSH		2	NO	3	PH	PH	T	W	C	C	2016-04-28	2016-04-28	I	LA
2016851681	DEZE	DENDROCHIRUS	ZEBRA		DWARF	LIONFISH	LIV	FSH		35	NO	18	PH	PH	T	W	C	C	2016-04-28	2016-04-28	I	LA
2016851681	PVLI	PTEROIS	VOLITANS		RED	LIONFISH	LIV	FSH		15	NO	27	PH	PH	T	W	C	C	2016-04-28	2016-04-28	I	LA
2016851681	PLUN	PTEROIS	LUNULATA		COMMON	LIONFISH	LIV	FSH		9	NO	11	PH	PH	T	W	C	C	2016-04-28	2016-04-28	I	LA
2016851681	PTNN	PTEROIS	ANTENNATA		ANTENNATA	LIONFISH	LIV	FSH		3	NO	2	PH	PH	T	W	C	C	2016-04-28	2016-04-28	I	LA
2016851759	DEZE	DENDROCHIRUS	ZEBRA		DWARF	LIONFISH	LIV	FSH		12	NO	5	ID	ID	T	W	C	C	2016-04-28	2016-04-28	I	LA
2016851759	PVLI	PTEROIS	VOLITANS		RED	LIONFISH	LIV	FSH		2	NO	6	ID	ID	T	W	C	C	2016-04-28	2016-04-28	I	LA
2016851787	PVLI	PTEROIS	VOLITANS		RED	LIONFISH	LIV	FSH		14	NO	35	LK	LK	T	W	C	C	2016-04-28	2016-04-28	I	LA
2016851790	PVLI	PTEROIS	VOLITANS		RED	LIONFISH	LIV	FSH		1	NO	6	LK	LK	T	W	C	C	2016-04-28	2016-04-28	I	LA
2016851799	PVLI	PTEROIS	VOLITANS		RED	LIONFISH	LIV	FSH		8	NO	8	VN	VN	T	W	C	C	2016-04-28	2016-04-28	I	LA
2016851832	PVLI	PTEROIS	VOLITANS		RED	LIONFISH	LIV	FSH		13	NO	36	LK	LK	T	W	C	C	2016-04-28	2016-04-28	I	LA
2016851901	PVLI	PTEROIS	VOLITANS		RED	LIONFISH	LIV	FSH		15	NO	41	PH	PH	T	W	C	C	2016-04-28	2016-04-28	I	LA
2016851901	DEZE	DENDROCHIRUS	ZEBRA		DWARF	LIONFISH	LIV	FSH		10	NO	9	PH	PH	T	W	C	C	2016-04-28	2016-04-28	I	LA
2016851901	DEBR	DENDROCHIRUS	BRACHYPTERUS		FUZZY DWARF	LIONFISH	LIV	FSH		40	NO	32	PH	PH	T	W	C	C	2016-04-28	2016-04-28	I	LA
2016852391	DEZE	DENDROCHIRUS	ZEBRA		DWARF	LIONFISH	LIV	FSH		7	NO	1	PH	PH	T	W	C	C	2016-04-29	2016-04-29	I	NY
2016852391	PVLI	PTEROIS	VOLITANS		RED	LIONFISH	LIV	FSH		8	NO	2	PH	PH	T	W	C	C	2016-04-29	2016-04-29	I	NY
2016852391	PVLI	PTEROIS	VOLITANS		RED	LIONFISH	LIV	FSH		1	NO	0	PH	PH	T	W	C	C	2016-04-29	2016-04-29	I	NY
2016852411	PVLI	PTEROIS	VOLITANS		RED	LIONFISH	LIV	FSH		6	NO	4	PH	PH	T	W	C	C	2016-04-29	2016-04-29	I	NY
2016852411	DEBR	DENDROCHIRUS	BRACHYPTERUS		FUZZY DWARF	LIONFISH	LIV	FSH		1	NO	0	PH	PH	T	W	C	C	2016-04-29	2016-04-29	I	NY
2016852455	DEZE	DENDROCHIRUS	ZEBRA		DWARF	LIONFISH	LIV	FSH		26	NO	16	ID	ID	T	W	C	C	2016-04-29	2016-04-29	I	LA
2016852455	PRAD	PTEROIS	RADIATA		RADIATA	LIONFISH	LIV	FSH		7	NO	29	ID	ID	T	W	C	C	2016-04-29	2016-04-29	I	LA
2016852479	PVLI	PTEROIS	VOLITANS		RED	LIONFISH	LIV	FSH		6	NO	18	PH	PH	T	W	C	C	2016-04-29	2016-04-29	I	LA
2016852479	DEZE	DENDROCHIRUS	ZEBRA		DWARF	LIONFISH	LIV	FSH		53	NO	64	PH	PH	T	W	C	C	2016-04-29	2016-04-29	I	LA
2016852479	DEBR	DENDROCHIRUS	BRACHYPTERUS		FUZZY DWARF	LIONFISH	LIV	FSH		6	NO	5	PH	PH	T	W	C	C	2016-04-29	2016-04-29	I	LA
2016852501	PTNN	PTEROIS	ANTENNATA		ANTENNATA	LIONFISH	LIV	FSH		1	NO	1	PH	PH	T	W	C	C	2016-04-29	2016-04-29	I	LA
2016852501	DEZE	DENDROCHIRUS	ZEBRA		DWARF	LIONFISH	LIV	FSH		1	NO	1	PH	PH	T	W	C	C	2016-04-29	2016-04-29	I	LA
2016852501	DEBR	DENDROCHIRUS	BRACHYPTERUS		FUZZY DWARF	LIONFISH	LIV	FSH		1	NO	1	PH	PH	T	W	C	C	2016-04-29	2016-04-29	I	LA
2016852510	BFF?	PTEROIS	SPECIES			LIONFISH	LIV	FSH		31	NO	27	PH	PH	T	W	C	C	2016-04-29	2016-04-29	I	SF
2016852510	DDC*	DENDROCHIRUS	SPECIES			LIONFISH	LIV	FSH		1	NO	1	PH	PH	T	W	C	C	2016-04-29	2016-04-29	I	SF
2016852825	PVLI	PTEROIS	VOLITANS		RED	LIONFISH	LIV	FSH		4	NO	5	PH	PH	T	W	C	C	2016-04-30	2016-04-30	I	LA
2016852828	PVLI	PTEROIS	VOLITANS		RED	LIONFISH	LIV	FSH		24	NO	96	ID	ID	T	W	C	C	2016-04-30	2016-04-30	I	LA
2016852840	PVLI	PTEROIS	VOLITANS		RED	LIONFISH	LIV	FSH		5	NO	12	PH	PH	T	W	C	C	2016-04-30	2016-04-30	I	LA
2016852840	PTNN	PTEROIS	ANTENNATA		ANTENNATA	LIONFISH	LIV	FSH		1	NO	1	PH	PH	T	W	C	C	2016-04-30	2016-04-30	I	LA
2016852840	DEZE	DENDROCHIRUS	ZEBRA		DWARF	LIONFISH	LIV	FSH		4	NO	3	PH	PH	T	W	C	C	2016-04-30	2016-04-30	I	LA
2016852846	DEZE	DENDROCHIRUS	ZEBRA		DWARF	LIONFISH	LIV	FSH		1	NO	1	PH	PH	T	W	C	C	2016-04-30	2016-04-30	I	LA
2016852846	PVLI	PTEROIS	VOLITANS		RED	LIONFISH	LIV	FSH		2	NO	2	PH	PH	T	W	C	C	2016-04-30	2016-04-30	I	LA
2016852856	PVLI	PTEROIS	VOLITANS		RED	LIONFISH	LIV	FSH		8	NO	28	ID	ID	T	W	C	C	2016-04-30	2016-04-30	I	LA
2016852856	PRAD	PTEROIS	RADIATA		RADIATA	LIONFISH	LIV	FSH		4	NO	14	ID	ID	T	W	C	C	2016-04-30	2016-04-30	I	LA
2016852856	DEBR	DENDROCHIRUS	BRACHYPTERUS		FUZZY DWARF	LIONFISH	LIV	FSH		2	NO	2	ID	ID	T	W	C	C	2016-04-30	2016-04-30	I	LA
2016852868	PVLI	PTEROIS	VOLITANS		RED	LIONFISH	LIV	FSH		1	NO	2	ID	ID	T	W	C	C	2016-04-30	2016-05-01	I	LA
2016852909	PVLI	PTEROIS	VOLITANS		RED	LIONFISH	LIV	FSH		3	NO	10	VS	MX	T	W	C	C	2016-05-01	2016-05-01	E	LA
2016852910	PLUN	PTEROIS	LUNULATA		COMMON	LIONFISH	LIV	FSH		34	NO	181	VS	MX	T	W	C	C	2016-05-01	2016-05-01	E	LA
2016852910	DEZE	DENDROCHIRUS	ZEBRA		DWARF	LIONFISH	LIV	FSH		9	NO	24	VS	MX	T	W	C	C	2016-05-01	2016-05-01	E	LA
2016852912	DEZE	DENDROCHIRUS	ZEBRA		DWARF	LIONFISH	LIV	FSH		15	NO	79	VS	MX	T	W	C	C	2016-05-01	2016-05-01	E	LA
2016852912	PVLI	PTEROIS	VOLITANS		RED	LIONFISH	LIV	FSH		33	NO	172	VS	MX	T	W	C	C	2016-05-01	2016-05-01	E	LA
2016852912	PRAD	PTEROIS	RADIATA		RADIATA	LIONFISH	LIV	FSH		16	NO	144	VS	MX	T	W	C	C	2016-05-01	2016-05-01	E	LA
2016852916	PTNN	PTEROIS	ANTENNATA		ANTENNATA	LIONFISH	LIV	FSH		1	NO	2	PH	PH	T	W	C	C	2016-05-01	2016-05-01	I	LA
2016852916	PVLI	PTEROIS	VOLITANS		RED	LIONFISH	LIV	FSH		15	NO	35	PH	PH	T	W	C	C	2016-05-01	2016-05-01	I	LA
2016852916	DEZE	DENDROCHIRUS	ZEBRA		DWARF	LIONFISH	LIV	FSH		9	NO	12	PH	PH	T	W	C	C	2016-05-01	2016-05-01	I	LA
2016852975	DDC*	DENDROCHIRUS	SPECIES			LIONFISH	LIV	FSH		20	NO	14	PH	PH	T	W	C	C	2016-05-02	2016-05-02	I	MI
2016852987	PVLI	PTEROIS	VOLITANS		RED	LIONFISH	LIV	FSH		3	NO	3	PH	PH	T	W	C	C	2016-05-02	2016-05-02	I	DF
2016853040	PVLI	PTEROIS	VOLITANS		RED	LIONFISH	LIV	FSH		6	NO	22	KE	KE	T	W	C	C	2016-05-02	2016-05-02	I	SF
2016853040	PTNN	PTEROIS	ANTENNATA		ANTENNATA	LIONFISH	LIV	FSH		6	NO	6	KE	KE	T	W	C	C	2016-05-02	2016-05-02	I	SF
2016853040	DEZE	DENDROCHIRUS	ZEBRA		DWARF	LIONFISH	LIV	FSH		8	NO	20	KE	KE	T	W	C	C	2016-05-02	2016-05-02	I	SF
2016853061	PVLI	PTEROIS	VOLITANS		RED	LIONFISH	LIV	FSH		9	NO	24	LK	LK	T	W	C	C	2016-05-02	2016-05-02	I	NY
2016853078	PVLI	PTEROIS	VOLITANS		RED	LIONFISH	LIV	FSH		2	NO	25	ID	ID	T	W	C	C	2016-05-02	2016-05-02	I	NY
2016853107	DEZE	DENDROCHIRUS	ZEBRA		DWARF	LIONFISH	LIV	FSH		6	NO	2	PH	PH	T	W	C	C	2016-04-30	2016-04-30	I	CH
2016853107	DEBR	DENDROCHIRUS	BRACHYPTERUS		FUZZY DWARF	LIONFISH	LIV	FSH		1	NO	1	PH	PH	T	W	C	C	2016-04-30	2016-04-30	I	CH
2016853107	PRAD	PTEROIS	RADIATA		RADIATA	LIONFISH	LIV	FSH		2	NO	8	PH	PH	T	W	C	C	2016-04-30	2016-04-30	I	CH
2016853107	PTNN	PTEROIS	ANTENNATA		ANTENNATA	LIONFISH	LIV	FSH		13	NO	13	PH	PH	T	W	C	C	2016-04-30	2016-04-30	I	CH
2016853107	PVLI	PTEROIS	VOLITANS		RED	LIONFISH	LIV	FSH		9	NO	9	PH	PH	T	W	C	C	2016-04-30	2016-04-30	I	CH
2016853107	DBIO	DENDROCHIRUS	BIOCELLATUS		FU MANCHU	LIONFISH	LIV	FSH		2	NO	5	PH	PH	T	W	C	C	2016-04-30	2016-04-30	I	CH
2016853108	DBIO	DENDROCHIRUS	BIOCELLATUS		FU MANCHU	LIONFISH	LIV	FSH		1	NO	3	ID	ID	T	W	C	C	2016-04-30	2016-04-30	I	CH
2016853108	PTNN	PTEROIS	ANTENNATA		ANTENNATA	LIONFISH	LIV	FSH		3	NO	3	ID	ID	T	W	C	C	2016-04-30	2016-04-30	I	CH
2016853108	PRAD	PTEROIS	RADIATA		RADIATA	LIONFISH	LIV	FSH		12	NO	38	ID	ID	T	W	C	C	2016-04-30	2016-04-30	I	CH
2016853108	DEZE	DENDROCHIRUS	ZEBRA		DWARF	LIONFISH	LIV	FSH		31	NO	16	ID	ID	T	W	C	C	2016-04-30	2016-04-30	I	CH
2016853142	PVLI	PTEROIS	VOLITANS		RED	LIONFISH	LIV	FSH		2	NO	5	ID	ID	T	W	C	C	2016-05-02	2016-05-02	I	NY
2016853433	DBIO	DENDROCHIRUS	BIOCELLATUS		FU MANCHU	LIONFISH	LIV	FSH		2	NO	12	ID	ID	T	W	C	C	2016-05-02	2016-05-02	I	LA
2016853433	DEZE	DENDROCHIRUS	ZEBRA		DWARF	LIONFISH	LIV	FSH		10	NO	7	ID	ID	T	W	C	C	2016-05-02	2016-05-02	I	LA
2016853433	DEBR	DENDROCHIRUS	BRACHYPTERUS		FUZZY DWARF	LIONFISH	LIV	FSH		10	NO	15	ID	ID	T	W	C	C	2016-05-02	2016-05-02	I	LA
2016853439	DBIO	DENDROCHIRUS	BIOCELLATUS		FU MANCHU	LIONFISH	LIV	FSH		1	NO	4	ID	ID	T	W	C	C	2016-05-02	2016-05-02	I	LA
2016853439	PRAD	PTEROIS	RADIATA		RADIATA	LIONFISH	LIV	FSH		8	NO	30	ID	ID	T	W	C	C	2016-05-02	2016-05-02	I	LA
2016853563	PVLI	PTEROIS	VOLITANS		RED	LIONFISH	LIV	FSH		8	NO	21	LK	LK	T	W	C	C	2016-05-02	2016-05-02	I	LA
2016853565	PVLI	PTEROIS	VOLITANS		RED	LIONFISH	LIV	FSH		15	NO	38	LK	LK	T	W	C	C	2016-05-02	2016-05-02	I	LA
2016853581	PVLI	PTEROIS	VOLITANS		RED	LIONFISH	LIV	FSH		65	NO	234	KE	KE	T	W	C	C	2016-05-02	2016-05-02	I	LA
2016853581	PRAD	PTEROIS	RADIATA		RADIATA	LIONFISH	LIV	FSH		6	NO	22	KE	KE	T	W	C	C	2016-05-02	2016-05-02	I	LA
2016853581	PTNN	PTEROIS	ANTENNATA		ANTENNATA	LIONFISH	LIV	FSH		24	NO	26	KE	KE	T	W	C	C	2016-05-02	2016-05-02	I	LA
2016853581	DEBR	DENDROCHIRUS	BRACHYPTERUS		FUZZY DWARF	LIONFISH	LIV	FSH		4	NO	10	KE	KE	T	W	C	C	2016-05-02	2016-05-02	I	LA
2016853586	PRAD	PTEROIS	RADIATA		RADIATA	LIONFISH	LIV	FSH		4	NO	8	ID	ID	T	W	C	C	2016-05-02	2016-05-02	I	LA
2016853590	PRAD	PTEROIS	RADIATA		RADIATA	LIONFISH	LIV	FSH		6	NO	18	ID	ID	T	W	C	C	2016-05-02	2016-05-02	I	LA
2016853590	DBIO	DENDROCHIRUS	BIOCELLATUS		FU MANCHU	LIONFISH	LIV	FSH		2	NO	5	ID	ID	T	W	C	C	2016-05-02	2016-05-02	I	LA
2016853590	DEBR	DENDROCHIRUS	BRACHYPTERUS		FUZZY DWARF	LIONFISH	LIV	FSH		10	NO	3	ID	ID	T	W	C	C	2016-05-02	2016-05-02	I	LA
2016853590	DEZE	DENDROCHIRUS	ZEBRA		DWARF	LIONFISH	LIV	FSH		34	NO	18	ID	ID	T	W	C	C	2016-05-02	2016-05-02	I	LA
2016853827	PVLI	PTEROIS	VOLITANS		RED	LIONFISH	LIV	FSH		4	NO	11	LK	LK	T	W	C	C	2016-05-03	2016-05-03	I	NY
2016853827	PRAD	PTEROIS	RADIATA		RADIATA	LIONFISH	LIV	FSH		1	NO	8	LK	LK	T	W	C	C	2016-05-03	2016-05-03	I	NY
2016853963	PVLI	PTEROIS	VOLITANS		RED	LIONFISH	LIV	FSH		5	NO	11	ID	ID	T	W	C	C	2016-05-03	2016-05-01	I	NY
2016854055	PVLI	PTEROIS	VOLITANS		RED	LIONFISH	LIV	FSH		11	NO	39	ID	ID	T	W	C	C	2016-05-03	2016-05-03	I	LA
2016854094	PVLI	PTEROIS	VOLITANS		RED	LIONFISH	LIV	FSH		13	NO	23	PH	PH	T	W	C	C	2016-05-03	2016-05-03	I	LA
2016854094	PTNN	PTEROIS	ANTENNATA		ANTENNATA	LIONFISH	LIV	FSH		7	NO	6	PH	PH	T	W	C	C	2016-05-03	2016-05-03	I	LA
2016854094	DEZE	DENDROCHIRUS	ZEBRA		DWARF	LIONFISH	LIV	FSH		40	NO	16	PH	PH	T	W	C	C	2016-05-03	2016-05-03	I	LA
2016854208	PVLI	PTEROIS	VOLITANS		RED	LIONFISH	LIV	FSH		1	NO	12	VS	CA	T	W	C	C	2016-05-03	2016-05-03	E	LA
2016854277	PVLI	PTEROIS	VOLITANS		RED	LIONFISH	LIV	FSH		5	NO	3	LK	LK	T	W	C	C	2016-05-03	2016-05-01	I	NY
2016854277	DEZE	DENDROCHIRUS	ZEBRA		DWARF	LIONFISH	LIV	FSH		1	NO	1	LK	LK	T	W	C	C	2016-05-03	2016-05-01	I	NY
2016854288	DEZE	DENDROCHIRUS	ZEBRA		DWARF	LIONFISH	LIV	FSH		2	NO	1	PH	PH	T	W	C	C	2016-05-03	2016-05-01	I	NY
2016854288	PVLI	PTEROIS	VOLITANS		RED	LIONFISH	LIV	FSH		2	NO	1	PH	PH	T	W	C	C	2016-05-03	2016-05-01	I	NY
2016854288	DBIO	DENDROCHIRUS	BIOCELLATUS		FU MANCHU	LIONFISH	LIV	FSH		2	NO	2	PH	PH	T	W	C	C	2016-05-03	2016-05-01	I	NY
2016854288	PTNN	PTEROIS	ANTENNATA		ANTENNATA	LIONFISH	LIV	FSH		1	NO	0	PH	PH	T	W	C	C	2016-05-03	2016-05-01	I	NY
2016854290	PRAD	PTEROIS	RADIATA		RADIATA	LIONFISH	LIV	FSH		4	NO	5	ID	ID	T	W	C	C	2016-05-03	2016-04-24	I	NY
2016854290	DEZE	DENDROCHIRUS	ZEBRA		DWARF	LIONFISH	LIV	FSH		2	NO	1	ID	ID	T	W	C	C	2016-05-03	2016-04-24	I	NY
2016854290	DEBR	DENDROCHIRUS	BRACHYPTERUS		FUZZY DWARF	LIONFISH	LIV	FSH		4	NO	2	ID	ID	T	W	C	C	2016-05-03	2016-04-24	I	NY
2016854304	PTNN	PTEROIS	ANTENNATA		ANTENNATA	LIONFISH	LIV	FSH		1	NO	0	ID	ID	T	W	C	C	2016-05-03	2016-05-01	I	NY
2016854304	PVLI	PTEROIS	VOLITANS		RED	LIONFISH	LIV	FSH		6	NO	11	ID	ID	T	W	C	C	2016-05-03	2016-05-01	I	NY
2016854328	DEZE	DENDROCHIRUS	ZEBRA		DWARF	LIONFISH	LIV	FSH		2	NO	1	ID	ID	T	W	C	C	2016-05-03	2016-04-30	I	NY
2016854674	PVLI	PTEROIS	VOLITANS		RED	LIONFISH	LIV	FSH		20	NO	20	LK	LK	T	W	C	C	2016-05-04	2016-05-04	I	LA
2016854720	PVLI	PTEROIS	VOLITANS		RED	LIONFISH	LIV	FSH		8	NO	40	LK	LK	T	W	C	C	2016-05-04	2016-05-04	I	AT
2016854725	DEZE	DENDROCHIRUS	ZEBRA		DWARF	LIONFISH	LIV	FSH		3	NO	3	ID	ID	T	W	C	C	2016-05-04	2016-05-04	I	CH
2016854725	DEBR	DENDROCHIRUS	BRACHYPTERUS		FUZZY DWARF	LIONFISH	LIV	FSH		2	NO	4	ID	ID	T	W	C	C	2016-05-04	2016-05-04	I	CH
2016854735	DEZE	DENDROCHIRUS	ZEBRA		DWARF	LIONFISH	LIV	FSH		1	NO	1	PH	PH	T	W	C	C	2016-05-04	2016-05-04	I	AT
2016854735	PVLI	PTEROIS	VOLITANS		RED	LIONFISH	LIV	FSH		2	NO	5	PH	PH	T	W	C	C	2016-05-04	2016-05-04	I	AT
2016854735	DBIO	DENDROCHIRUS	BIOCELLATUS		FU MANCHU	LIONFISH	LIV	FSH		3	NO	14	PH	PH	T	W	C	C	2016-05-04	2016-05-04	I	AT
2016854742	DEZE	DENDROCHIRUS	ZEBRA		DWARF	LIONFISH	LIV	FSH		7	NO	5	PH	PH	T	W	C	C	2016-05-04	2016-05-04	I	LA
2016855147	PVLI	PTEROIS	VOLITANS		RED	LIONFISH	LIV	FSH		2	NO	3	PH	PH	T	W	C	C	2016-05-05	2016-05-05	I	NY
2016855228	DBIO	DENDROCHIRUS	BIOCELLATUS		FU MANCHU	LIONFISH	LIV	FSH		3	NO	12	ID	ID	T	W	C	C	2016-05-05	2016-05-04	I	MI
2016855228	DEZE	DENDROCHIRUS	ZEBRA		DWARF	LIONFISH	LIV	FSH		7	NO	7	ID	ID	T	W	C	C	2016-05-05	2016-05-04	I	MI
2016855306	PTNN	PTEROIS	ANTENNATA		ANTENNATA	LIONFISH	LIV	FSH		5	NO	4	PH	PH	T	W	C	C	2016-05-05	2016-05-05	I	LA
2016855306	PVLI	PTEROIS	VOLITANS		RED	LIONFISH	LIV	FSH		1	NO	2	PH	PH	T	W	C	C	2016-05-05	2016-05-05	I	LA
2016855306	DBIO	DENDROCHIRUS	BIOCELLATUS		FU MANCHU	LIONFISH	LIV	FSH		2	NO	5	PH	PH	T	W	C	C	2016-05-05	2016-05-05	I	LA
2016855306	PLUN	PTEROIS	LUNULATA		COMMON	LIONFISH	LIV	FSH		1	NO	1	PH	PH	T	W	C	C	2016-05-05	2016-05-05	I	LA
2016855306	DEZE	DENDROCHIRUS	ZEBRA		DWARF	LIONFISH	LIV	FSH		31	NO	12	PH	PH	T	W	C	C	2016-05-05	2016-05-05	I	LA
2016855348	PVLI	PTEROIS	VOLITANS		RED	LIONFISH	LIV	FSH		1	NO	7	LK	LK	T	W	C	C	2016-05-05	2016-05-05	I	LA
2016855436	PVLI	PTEROIS	VOLITANS		RED	LIONFISH	LIV	FSH		5	NO	14	PH	PH	T	W	C	C	2016-05-05	2016-05-05	I	LA
2016855436	DBIO	DENDROCHIRUS	BIOCELLATUS		FU MANCHU	LIONFISH	LIV	FSH		3	NO	11	PH	PH	T	W	C	C	2016-05-05	2016-05-05	I	LA
2016855436	PTNN	PTEROIS	ANTENNATA		ANTENNATA	LIONFISH	LIV	FSH		3	NO	5	PH	PH	T	W	C	C	2016-05-05	2016-05-05	I	LA
2016855436	DEZE	DENDROCHIRUS	ZEBRA		DWARF	LIONFISH	LIV	FSH		11	NO	10	PH	PH	T	W	C	C	2016-05-05	2016-05-05	I	LA
2016855436	DEBR	DENDROCHIRUS	BRACHYPTERUS		FUZZY DWARF	LIONFISH	LIV	FSH		50	NO	40	PH	PH	T	W	C	C	2016-05-05	2016-05-05	I	LA
2016855463	BFF?	PTEROIS	SPECIES			LIONFISH	LIV	FSH		3	NO	7	PH	PH	T	W	C	C	2016-05-05	2016-05-05	I	DE
2016855463	DDC*	DENDROCHIRUS	SPECIES			LIONFISH	LIV	FSH		4	NO	7	PH	PH	T	W	C	C	2016-05-05	2016-05-05	I	DE
2016855492	PVLI	PTEROIS	VOLITANS		RED	LIONFISH	LIV	FSH		3	NO	1	PH	PH	T	W	C	C	2016-05-05	2016-05-05	I	NY
2016855492	DEZE	DENDROCHIRUS	ZEBRA		DWARF	LIONFISH	LIV	FSH		9	NO	1	PH	PH	T	W	C	C	2016-05-05	2016-05-05	I	NY
2016855637	DEZE	DENDROCHIRUS	ZEBRA		DWARF	LIONFISH	LIV	FSH		2	NO	2	PH	PH	T	W	C	C	2016-05-05	2016-05-04	I	SE
2016855637	PVLI	PTEROIS	VOLITANS		RED	LIONFISH	LIV	FSH		1	NO	3	PH	PH	T	W	C	C	2016-05-05	2016-05-04	I	SE
2016855744	PVLI	PTEROIS	VOLITANS		RED	LIONFISH	LIV	FSH		2	NO	1	PH	PH	T	W	C	C	2016-05-06	2016-05-06	I	NY
2016855744	DEZE	DENDROCHIRUS	ZEBRA		DWARF	LIONFISH	LIV	FSH		6	NO	2	PH	PH	T	W	C	C	2016-05-06	2016-05-06	I	NY
2016855799	DEZE	DENDROCHIRUS	ZEBRA		DWARF	LIONFISH	LIV	FSH		15	NO	16	PH	PH	T	W	C	C	2016-05-06	2016-05-06	I	NY
2016855799	DEBR	DENDROCHIRUS	BRACHYPTERUS		FUZZY DWARF	LIONFISH	LIV	FSH		10	NO	8	PH	PH	T	W	C	C	2016-05-06	2016-05-06	I	NY
2016855799	PVLI	PTEROIS	VOLITANS		RED	LIONFISH	LIV	FSH		5	NO	15	PH	PH	T	W	C	C	2016-05-06	2016-05-06	I	NY
2016855944	DBIO	DENDROCHIRUS	BIOCELLATUS		FU MANCHU	LIONFISH	LIV	FSH		7	NO	23	ID	ID	T	W	C	C	2016-05-06	2016-05-06	I	LA
2016855944	PRAD	PTEROIS	RADIATA		RADIATA	LIONFISH	LIV	FSH		8	NO	26	ID	ID	T	W	C	C	2016-05-06	2016-05-06	I	LA
2016855944	DEBR	DENDROCHIRUS	BRACHYPTERUS		FUZZY DWARF	LIONFISH	LIV	FSH		5	NO	3	ID	ID	T	W	C	C	2016-05-06	2016-05-06	I	LA
2016855944	DEZE	DENDROCHIRUS	ZEBRA		DWARF	LIONFISH	LIV	FSH		27	NO	16	ID	ID	T	W	C	C	2016-05-06	2016-05-06	I	LA
2016855949	DEZE	DENDROCHIRUS	ZEBRA		DWARF	LIONFISH	LIV	FSH		9	NO	5	PH	PH	T	W	C	C	2016-05-06	2016-05-06	I	LA
2016855949	PTNN	PTEROIS	ANTENNATA		ANTENNATA	LIONFISH	LIV	FSH		1	NO	1	PH	PH	T	W	C	C	2016-05-06	2016-05-06	I	LA
2016855951	PVLI	PTEROIS	VOLITANS		RED	LIONFISH	LIV	FSH		7	NO	20	PH	PH	T	W	C	C	2016-05-06	2016-05-06	I	LA
2016855951	DEZE	DENDROCHIRUS	ZEBRA		DWARF	LIONFISH	LIV	FSH		43	NO	42	PH	PH	T	W	C	C	2016-05-06	2016-05-06	I	LA
2016856257	PVLI	PTEROIS	VOLITANS		RED	LIONFISH	LIV	FSH		17	NO	60	ID	ID	T	W	C	C	2016-05-07	2016-05-07	I	LA
2016856264	PVLI	PTEROIS	VOLITANS		RED	LIONFISH	LIV	FSH		4	NO	3	PH	PH	T	W	C	C	2016-05-07	2016-05-07	I	LA
2016856264	DBIO	DENDROCHIRUS	BIOCELLATUS		FU MANCHU	LIONFISH	LIV	FSH		2	NO	3	PH	PH	T	W	C	C	2016-05-07	2016-05-07	I	LA
2016856264	DEZE	DENDROCHIRUS	ZEBRA		DWARF	LIONFISH	LIV	FSH		5	NO	2	PH	PH	T	W	C	C	2016-05-07	2016-05-07	I	LA
2016856265	DEZE	DENDROCHIRUS	ZEBRA		DWARF	LIONFISH	LIV	FSH		10	NO	12	ID	ID	T	W	C	C	2016-05-07	2016-05-07	I	LA
2016856265	DBIO	DENDROCHIRUS	BIOCELLATUS		FU MANCHU	LIONFISH	LIV	FSH		1	NO	52	ID	ID	T	W	C	C	2016-05-07	2016-05-07	I	LA
2016856265	PTNN	PTEROIS	ANTENNATA		ANTENNATA	LIONFISH	LIV	FSH		1	NO	2	ID	ID	T	W	C	C	2016-05-07	2016-05-07	I	LA
2016856274	PVLI	PTEROIS	VOLITANS		RED	LIONFISH	LIV	FSH		1	NO	2	ID	ID	T	W	C	C	2016-05-07	2016-05-08	I	LA
2016856277	PVLI	PTEROIS	VOLITANS		RED	LIONFISH	LIV	FSH		5	NO	18	ID	ID	T	W	C	C	2016-05-07	2016-05-07	I	LA
2016856277	PRAD	PTEROIS	RADIATA		RADIATA	LIONFISH	LIV	FSH		1	NO	3	ID	ID	T	W	C	C	2016-05-07	2016-05-07	I	LA
2016856277	DEZE	DENDROCHIRUS	ZEBRA		DWARF	LIONFISH	LIV	FSH		3	NO	3	ID	ID	T	W	C	C	2016-05-07	2016-05-07	I	LA
2016856278	DEZE	DENDROCHIRUS	ZEBRA		DWARF	LIONFISH	LIV	FSH		10	NO	13	ID	ID	T	W	C	C	2016-05-07	2016-05-08	I	LA
2016856278	PRAD	PTEROIS	RADIATA		RADIATA	LIONFISH	LIV	FSH		1	NO	6	ID	ID	T	W	C	C	2016-05-07	2016-05-08	I	LA
2016856278	PVLI	PTEROIS	VOLITANS		RED	LIONFISH	LIV	FSH		1	NO	6	ID	ID	T	W	C	C	2016-05-07	2016-05-08	I	LA
2016856309	PVLI	PTEROIS	VOLITANS		RED	LIONFISH	LIV	FSH		25	NO	139	VS	MX	T	W	C	C	2016-05-08	2016-05-08	E	LA
2016856309	PTNN	PTEROIS	ANTENNATA		ANTENNATA	LIONFISH	LIV	FSH		8	NO	39	VS	MX	T	W	C	C	2016-05-08	2016-05-08	E	LA
2016856309	DEZE	DENDROCHIRUS	ZEBRA		DWARF	LIONFISH	LIV	FSH		17	NO	89	VS	MX	T	W	C	C	2016-05-08	2016-05-08	E	LA
2016856323	PVLI	PTEROIS	VOLITANS		RED	LIONFISH	LIV	FSH		2	NO	6	PH	PH	T	W	C	C	2016-05-08	2016-05-08	I	LA
2016856323	DBIO	DENDROCHIRUS	BIOCELLATUS		FU MANCHU	LIONFISH	LIV	FSH		3	NO	7	PH	PH	T	W	C	C	2016-05-08	2016-05-08	I	LA
2016856323	DEZE	DENDROCHIRUS	ZEBRA		DWARF	LIONFISH	LIV	FSH		7	NO	8	PH	PH	T	W	C	C	2016-05-08	2016-05-08	I	LA
2016856326	PVLI	PTEROIS	VOLITANS		RED	LIONFISH	LIV	FSH		30	NO	15	VS	CA	T	W	C	C	2016-05-08	2016-05-08	E	LA
2016856381	DDC*	DENDROCHIRUS	SPECIES			LIONFISH	LIV	FSH		30	NO	14	PH	PH	T	W	C	C	2016-05-09	2016-05-09	I	MI
2016856412	DEZE	DENDROCHIRUS	ZEBRA		DWARF	LIONFISH	LIV	FSH		6	NO	4	ID	ID	T	W	C	C	2016-05-09	2016-05-09	I	MI
2016856412	DEBR	DENDROCHIRUS	BRACHYPTERUS		FUZZY DWARF	LIONFISH	LIV	FSH		2	NO	1	ID	ID	T	W	C	C	2016-05-09	2016-05-09	I	MI
2016856522	PVLI	PTEROIS	VOLITANS		RED	LIONFISH	LIV	FSH		3	NO	2	PH	PH	T	W	C	C	2016-05-09	2016-05-09	I	DF
2016856522	DEBR	DENDROCHIRUS	BRACHYPTERUS		FUZZY DWARF	LIONFISH	LIV	FSH		11	NO	3	PH	PH	T	W	C	C	2016-05-09	2016-05-09	I	DF
2016856545	DBIO	DENDROCHIRUS	BIOCELLATUS		FU MANCHU	LIONFISH	LIV	FSH		1	NO	3	ID	ID	T	W	C	C	2016-05-09	2016-05-07	I	CH
2016856545	PRAD	PTEROIS	RADIATA		RADIATA	LIONFISH	LIV	FSH		2	NO	6	ID	ID	T	W	C	C	2016-05-09	2016-05-07	I	CH
2016856545	PTNN	PTEROIS	ANTENNATA		ANTENNATA	LIONFISH	LIV	FSH		2	NO	2	ID	ID	T	W	C	C	2016-05-09	2016-05-07	I	CH
2016856545	DEBR	DENDROCHIRUS	BRACHYPTERUS		FUZZY DWARF	LIONFISH	LIV	FSH		2	NO	1	ID	ID	T	W	C	C	2016-05-09	2016-05-07	I	CH
2016856545	DEZE	DENDROCHIRUS	ZEBRA		DWARF	LIONFISH	LIV	FSH		32	NO	18	ID	ID	T	W	C	C	2016-05-09	2016-05-07	I	CH
2016856547	DEZE	DENDROCHIRUS	ZEBRA		DWARF	LIONFISH	LIV	FSH		2	NO	1	PH	PH	T	W	C	C	2016-05-09	2016-05-07	I	CH
2016856547	DBIO	DENDROCHIRUS	BIOCELLATUS		FU MANCHU	LIONFISH	LIV	FSH		4	NO	4	PH	PH	T	W	C	C	2016-05-09	2016-05-07	I	CH
2016856547	PVLI	PTEROIS	VOLITANS		RED	LIONFISH	LIV	FSH		2	NO	1	PH	PH	T	W	C	C	2016-05-09	2016-05-07	I	CH
2016856643	DBIO	DENDROCHIRUS	BIOCELLATUS		FU MANCHU	LIONFISH	LIV	FSH		1	NO	4	ID	ID	T	W	C	C	2016-05-09	2016-05-09	I	LA
2016856682	DBIO	DENDROCHIRUS	BIOCELLATUS		FU MANCHU	LIONFISH	LIV	FSH		3	NO	12	ID	ID	T	W	C	C	2016-05-09	2016-05-09	I	LA
2016856682	DEZE	DENDROCHIRUS	ZEBRA		DWARF	LIONFISH	LIV	FSH		43	NO	25	ID	ID	T	W	C	C	2016-05-09	2016-05-09	I	LA
2016856682	DEBR	DENDROCHIRUS	BRACHYPTERUS		FUZZY DWARF	LIONFISH	LIV	FSH		6	NO	4	ID	ID	T	W	C	C	2016-05-09	2016-05-09	I	LA
2016856683	PVLI	PTEROIS	VOLITANS		RED	LIONFISH	LIV	FSH		36	NO	106	ID	ID	T	W	C	C	2016-05-09	2016-05-09	I	LA
2016856684	PVLI	PTEROIS	VOLITANS		RED	LIONFISH	LIV	FSH		26	NO	94	KE	KE	T	W	C	C	2016-05-09	2016-05-09	I	LA
2016856684	PTNN	PTEROIS	ANTENNATA		ANTENNATA	LIONFISH	LIV	FSH		15	NO	16	KE	KE	T	W	C	C	2016-05-09	2016-05-09	I	LA
2016856684	DEBR	DENDROCHIRUS	BRACHYPTERUS		FUZZY DWARF	LIONFISH	LIV	FSH		9	NO	23	KE	KE	T	W	C	C	2016-05-09	2016-05-09	I	LA
2016856690	DEZE	DENDROCHIRUS	ZEBRA		DWARF	LIONFISH	LIV	FSH		6	NO	15	ID	ID	T	W	C	C	2016-05-09	2016-05-09	I	LA
2016856693	DEZE	DENDROCHIRUS	ZEBRA		DWARF	LIONFISH	LIV	FSH		5	NO	3	ID	ID	T	W	C	C	2016-05-09	2016-05-09	I	LA
2016856693	DEBR	DENDROCHIRUS	BRACHYPTERUS		FUZZY DWARF	LIONFISH	LIV	FSH		5	NO	8	ID	ID	T	W	C	C	2016-05-09	2016-05-09	I	LA
2016856694	PVLI	PTEROIS	VOLITANS		RED	LIONFISH	LIV	FSH		15	NO	35	LK	LK	T	W	C	C	2016-05-09	2016-05-09	I	LA
2016856695	PRAD	PTEROIS	RADIATA		RADIATA	LIONFISH	LIV	FSH		11	NO	21	ID	ID	T	W	C	C	2016-05-09	2016-05-09	I	LA
2016856787	DEBR	DENDROCHIRUS	BRACHYPTERUS		FUZZY DWARF	LIONFISH	LIV	FSH		4	NO	3	PH	PH	T	W	C	C	2016-05-09	2016-05-09	I	SF
2016856787	PVLI	PTEROIS	VOLITANS		RED	LIONFISH	LIV	FSH		5	NO	8	PH	PH	T	W	C	C	2016-05-09	2016-05-09	I	SF
2016856787	PTNN	PTEROIS	ANTENNATA		ANTENNATA	LIONFISH	LIV	FSH		9	NO	16	PH	PH	T	W	C	C	2016-05-09	2016-05-09	I	SF
2016856819	PVLI	PTEROIS	VOLITANS		RED	LIONFISH	LIV	FSH		5	NO	14	LK	LK	T	W	C	C	2016-05-09	2016-05-09	I	LA
2016856822	PVLI	PTEROIS	VOLITANS		RED	LIONFISH	LIV	FSH		22	NO	50	KE	KE	T	W	C	C	2016-05-09	2016-05-09	I	LA
2016856822	PTNN	PTEROIS	ANTENNATA		ANTENNATA	LIONFISH	LIV	FSH		7	NO	12	KE	KE	T	W	C	C	2016-05-09	2016-05-09	I	LA
2016856822	PRAD	PTEROIS	RADIATA		RADIATA	LIONFISH	LIV	FSH		1	NO	4	KE	KE	T	W	C	C	2016-05-09	2016-05-09	I	LA
2016856822	DEBR	DENDROCHIRUS	BRACHYPTERUS		FUZZY DWARF	LIONFISH	LIV	FSH		10	NO	20	KE	KE	T	W	C	C	2016-05-09	2016-05-09	I	LA
2016856822	DEZE	DENDROCHIRUS	ZEBRA		DWARF	LIONFISH	LIV	FSH		5	NO	10	KE	KE	T	W	C	C	2016-05-09	2016-05-09	I	LA
2016856942	DDC*	DENDROCHIRUS	SPECIES			LIONFISH	LIV	FSH		1	NO	1	ID	ID	T	W	C	C	2016-05-09	2016-05-06	I	SF
2016857159	PTNN	PTEROIS	ANTENNATA		ANTENNATA	LIONFISH	SPE	FSH		9	NO	0	JP	JP	S	W	C	C	2016-05-10	2016-04-25	I	AT
2016857159	PVLI	PTEROIS	VOLITANS		RED	LIONFISH	SPE	FSH		3	NO	0	JP	JP	S	W	C	C	2016-05-10	2016-04-25	I	AT
2016857159	PVLI	PTEROIS	VOLITANS		RED	LIONFISH	SPE	FSH		2	NO	0	CW	JP	S	W	C	C	2016-05-10	2016-04-25	I	AT
2016857439	PRAD	PTEROIS	RADIATA		RADIATA	LIONFISH	LIV	FSH		1	NO	4	PH	PH	T	W	C	C	2016-05-10	2016-05-10	I	LA
2016857439	PTNN	PTEROIS	ANTENNATA		ANTENNATA	LIONFISH	LIV	FSH		5	NO	4	PH	PH	T	W	C	C	2016-05-10	2016-05-10	I	LA
2016857439	DBIO	DENDROCHIRUS	BIOCELLATUS		FU MANCHU	LIONFISH	LIV	FSH		2	NO	5	PH	PH	T	W	C	C	2016-05-10	2016-05-10	I	LA
2016857439	PVLI	PTEROIS	VOLITANS		RED	LIONFISH	LIV	FSH		14	NO	25	PH	PH	T	W	C	C	2016-05-10	2016-05-10	I	LA
2016857439	DEZE	DENDROCHIRUS	ZEBRA		DWARF	LIONFISH	LIV	FSH		52	NO	20	PH	PH	T	W	C	C	2016-05-10	2016-05-10	I	LA
2016857496	BFF?	PTEROIS	SPECIES			LIONFISH	JWL	FSH		268	NO	2900	XX	VC	T	W	C	C	2016-05-10	2016-05-05	I	ME
2016858016	DBIO	DENDROCHIRUS	BIOCELLATUS		FU MANCHU	LIONFISH	LIV	FSH		1	NO	2	PH	PH	T	W	C	C	2016-05-11	2016-05-11	I	DF
2016858016	DEZE	DENDROCHIRUS	ZEBRA		DWARF	LIONFISH	LIV	FSH		2	NO	1	PH	PH	T	W	C	C	2016-05-11	2016-05-11	I	DF
2016858156	PVLI	PTEROIS	VOLITANS		RED	LIONFISH	LIV	FSH		48	NO	48	LK	LK	T	W	C	C	2016-05-11	2016-05-11	I	LA
2016858164	PVLI	PTEROIS	VOLITANS		RED	LIONFISH	LIV	FSH		6	NO	14	PH	PH	T	W	C	C	2016-05-11	2016-05-11	I	LA
2016858164	DEZE	DENDROCHIRUS	ZEBRA		DWARF	LIONFISH	LIV	FSH		8	NO	6	PH	PH	T	W	C	C	2016-05-11	2016-05-11	I	LA
2016858319	PVLI	PTEROIS	VOLITANS		RED	LIONFISH	LIV	FSH		3	NO	66	VS	MX	T	W	C	C	2016-05-11	2016-05-11	E	LA
2016858319	DEZE	DENDROCHIRUS	ZEBRA		DWARF	LIONFISH	LIV	FSH		10	NO	48	VS	MX	T	W	C	C	2016-05-11	2016-05-11	E	LA
2016858456	DEBR	DENDROCHIRUS	BRACHYPTERUS		FUZZY DWARF	LIONFISH	LIV	FSH		2	NO	6	KE	KE	T	W	C	C	2016-05-12	2016-05-12	I	NY
2016858456	PVLI	PTEROIS	VOLITANS		RED	LIONFISH	LIV	FSH		7	NO	16	KE	KE	T	W	C	C	2016-05-12	2016-05-12	I	NY
2016858456	PTNN	PTEROIS	ANTENNATA		ANTENNATA	LIONFISH	LIV	FSH		2	NO	5	KE	KE	T	W	C	C	2016-05-12	2016-05-12	I	NY
2016858469	PVLI	PTEROIS	VOLITANS		RED	LIONFISH	LIV	FSH		4	NO	10	PH	PH	T	W	C	C	2016-05-12	2016-05-12	I	NY
2016858469	DBIO	DENDROCHIRUS	BIOCELLATUS		FU MANCHU	LIONFISH	LIV	FSH		1	NO	3	PH	PH	T	W	C	C	2016-05-12	2016-05-12	I	NY
2016858469	DEBR	DENDROCHIRUS	BRACHYPTERUS		FUZZY DWARF	LIONFISH	LIV	FSH		6	NO	4	PH	PH	T	W	C	C	2016-05-12	2016-05-12	I	NY
2016858470	DEZE	DENDROCHIRUS	ZEBRA		DWARF	LIONFISH	LIV	FSH		4	NO	4	ID	ID	T	W	C	C	2016-05-12	2016-05-12	I	NY
2016858470	PVLI	PTEROIS	VOLITANS		RED	LIONFISH	LIV	FSH		2	NO	14	ID	ID	T	W	C	C	2016-05-12	2016-05-12	I	NY
2016858475	PVLI	PTEROIS	VOLITANS		RED	LIONFISH	LIV	FSH		2	NO	1	PH	PH	T	W	C	C	2016-05-12	2016-05-12	I	NY
2016858475	DEZE	DENDROCHIRUS	ZEBRA		DWARF	LIONFISH	LIV	FSH		2	NO	0	PH	PH	T	W	C	C	2016-05-12	2016-05-12	I	NY
2016858475	DEBR	DENDROCHIRUS	BRACHYPTERUS		FUZZY DWARF	LIONFISH	LIV	FSH		1	NO	0	PH	PH	T	W	C	C	2016-05-12	2016-05-12	I	NY
2016858619	PTNN	PTEROIS	ANTENNATA		ANTENNATA	LIONFISH	LIV	FSH		17	NO	14	PH	PH	T	W	C	C	2016-05-12	2016-05-12	I	LA
2016858619	PVLI	PTEROIS	VOLITANS		RED	LIONFISH	LIV	FSH		30	NO	10	PH	PH	T	W	C	C	2016-05-12	2016-05-12	I	LA
2016858619	DBIO	DENDROCHIRUS	BIOCELLATUS		FU MANCHU	LIONFISH	LIV	FSH		4	NO	10	PH	PH	T	W	C	C	2016-05-12	2016-05-12	I	LA
2016858619	DEZE	DENDROCHIRUS	ZEBRA		DWARF	LIONFISH	LIV	FSH		61	NO	30	PH	PH	T	W	C	C	2016-05-12	2016-05-12	I	LA
2016858624	PVLI	PTEROIS	VOLITANS		RED	LIONFISH	LIV	FSH		2	NO	10	LK	LK	T	W	C	C	2016-05-12	2016-05-12	I	LA
2016858670	PVLI	PTEROIS	VOLITANS		RED	LIONFISH	LIV	FSH		5	NO	14	PH	PH	T	W	C	C	2016-05-12	2016-05-12	I	LA
2016858670	DBIO	DENDROCHIRUS	BIOCELLATUS		FU MANCHU	LIONFISH	LIV	FSH		3	NO	11	PH	PH	T	W	C	C	2016-05-12	2016-05-12	I	LA
2016858670	PTNN	PTEROIS	ANTENNATA		ANTENNATA	LIONFISH	LIV	FSH		6	NO	9	PH	PH	T	W	C	C	2016-05-12	2016-05-12	I	LA
2016858670	DEZE	DENDROCHIRUS	ZEBRA		DWARF	LIONFISH	LIV	FSH		3	NO	2	PH	PH	T	W	C	C	2016-05-12	2016-05-12	I	LA
2016858670	DEBR	DENDROCHIRUS	BRACHYPTERUS		FUZZY DWARF	LIONFISH	LIV	FSH		22	NO	17	PH	PH	T	W	C	C	2016-05-12	2016-05-12	I	LA
2016858689	DEZE	DENDROCHIRUS	ZEBRA		DWARF	LIONFISH	LIV	FSH		3	NO	1	ID	ID	T	W	C	C	2016-05-12	2016-05-07	I	NY
2016858689	PVLI	PTEROIS	VOLITANS		RED	LIONFISH	LIV	FSH		2	NO	2	ID	ID	T	W	C	C	2016-05-12	2016-05-07	I	NY
2016858693	PVLI	PTEROIS	VOLITANS		RED	LIONFISH	LIV	FSH		4	NO	5	ID	ID	T	W	C	C	2016-05-12	2016-05-08	I	NY
2016858693	DEZE	DENDROCHIRUS	ZEBRA		DWARF	LIONFISH	LIV	FSH		5	NO	1	ID	ID	T	W	C	C	2016-05-12	2016-05-08	I	NY
2016858866	PVLI	PTEROIS	VOLITANS		RED	LIONFISH	LIV	FSH		11	NO	11	VN	VN	T	W	C	C	2016-05-12	2016-05-12	I	LA
2016858909	PVLI	PTEROIS	VOLITANS		RED	LIONFISH	LIV	FSH		2	NO	8	ID	ID	T	W	C	C	2016-05-12	2016-05-12	I	SF
2016858909	DEZE	DENDROCHIRUS	ZEBRA		DWARF	LIONFISH	LIV	FSH		3	NO	2	ID	ID	T	W	C	C	2016-05-12	2016-05-12	I	SF
2016859194	DEZE	DENDROCHIRUS	ZEBRA		DWARF	LIONFISH	LIV	FSH		22	NO	13	ID	ID	T	W	C	C	2016-05-13	2016-05-13	I	LA
2016859194	DEBR	DENDROCHIRUS	BRACHYPTERUS		FUZZY DWARF	LIONFISH	LIV	FSH		2	NO	1	ID	ID	T	W	C	C	2016-05-13	2016-05-13	I	LA
2016859194	PRAD	PTEROIS	RADIATA		RADIATA	LIONFISH	LIV	FSH		7	NO	29	ID	ID	T	W	C	C	2016-05-13	2016-05-13	I	LA
2016859205	DEBR	DENDROCHIRUS	BRACHYPTERUS		FUZZY DWARF	LIONFISH	LIV	FSH		9	NO	14	ID	ID	T	W	C	C	2016-05-13	2016-05-13	I	LA
2016859218	DEBR	DENDROCHIRUS	BRACHYPTERUS		FUZZY DWARF	LIONFISH	LIV	FSH		6	NO	5	PH	PH	T	W	C	C	2016-05-13	2016-05-13	I	LA
2016859218	DEZE	DENDROCHIRUS	ZEBRA		DWARF	LIONFISH	LIV	FSH		5	NO	7	PH	PH	T	W	C	C	2016-05-13	2016-05-13	I	LA
2016859218	PVLI	PTEROIS	VOLITANS		RED	LIONFISH	LIV	FSH		7	NO	19	PH	PH	T	W	C	C	2016-05-13	2016-05-13	I	LA
2016859218	PTNN	PTEROIS	ANTENNATA		ANTENNATA	LIONFISH	LIV	FSH		3	NO	3	PH	PH	T	W	C	C	2016-05-13	2016-05-13	I	LA
2016859485	DDC*	DENDROCHIRUS	SPECIES			LIONFISH	LIV	FSH		1	NO	2	ID	ID	T	W	C	C	2016-05-13	2016-05-13	I	SF
2016859561	PVLI	PTEROIS	VOLITANS		RED	LIONFISH	LIV	FSH		5	NO	16	ID	ID	T	W	C	C	2016-05-14	2016-05-14	I	LA
2016859561	DEZE	DENDROCHIRUS	ZEBRA		DWARF	LIONFISH	LIV	FSH		5	NO	6	ID	ID	T	W	C	C	2016-05-14	2016-05-14	I	LA
2016859565	PVLI	PTEROIS	VOLITANS		RED	LIONFISH	LIV	FSH		12	NO	48	ID	ID	T	W	C	C	2016-05-14	2016-05-14	I	LA
2016859608	PVLI	PTEROIS	VOLITANS		RED	LIONFISH	LIV	FSH		35	NO	201	VS	MX	T	W	C	C	2016-05-15	2016-05-15	E	LA
2016859608	DEZE	DENDROCHIRUS	ZEBRA		DWARF	LIONFISH	LIV	FSH		11	NO	58	VS	MX	T	W	C	C	2016-05-15	2016-05-15	E	LA
2016859618	DEZE	DENDROCHIRUS	ZEBRA		DWARF	LIONFISH	LIV	FSH		10	NO	13	PH	PH	T	W	C	C	2016-05-15	2016-05-15	I	LA
2016859618	PVLI	PTEROIS	VOLITANS		RED	LIONFISH	LIV	FSH		2	NO	6	PH	PH	T	W	C	C	2016-05-15	2016-05-15	I	LA
2016859618	PTNN	PTEROIS	ANTENNATA		ANTENNATA	LIONFISH	LIV	FSH		1	NO	2	PH	PH	T	W	C	C	2016-05-15	2016-05-15	I	LA
2016859636	PVLI	PTEROIS	VOLITANS		RED	LIONFISH	LIV	FSH		2	NO	3	ID	ID	T	W	C	C	2016-05-15	2016-05-15	I	LA
2016859636	DEZE	DENDROCHIRUS	ZEBRA		DWARF	LIONFISH	LIV	FSH		3	NO	1	ID	ID	T	W	C	C	2016-05-15	2016-05-15	I	LA
2016859639	PVLI	PTEROIS	VOLITANS		RED	LIONFISH	LIV	FSH		2	NO	8	LK	LK	T	W	C	C	2016-05-15	2016-05-15	I	LA
2016859681	DDC*	DENDROCHIRUS	SPECIES			LIONFISH	LIV	FSH		22	NO	10	PH	PH	T	W	C	C	2016-05-16	2016-05-16	I	MI
2016859706	PVLI	PTEROIS	VOLITANS		RED	LIONFISH	LIV	FSH		2	NO	2	PH	PH	T	W	C	C	2016-05-16	2016-05-14	I	CH
2016859731	PVLI	PTEROIS	VOLITANS		RED	LIONFISH	LIV	FSH		3	NO	9	PH	PH	T	W	C	C	2016-05-16	2016-05-15	I	NY
2016859752	PVLI	PTEROIS	VOLITANS		RED	LIONFISH	LIV	FSH		30	NO	88	LK	LK	T	W	C	C	2016-05-16	2016-05-16	I	DF
2016859817	DEBR	DENDROCHIRUS	BRACHYPTERUS		FUZZY DWARF	LIONFISH	LIV	FSH		3	NO	1	PH	PH	T	W	C	C	2016-05-16	2016-05-16	I	DF
2016859854	DEBR	DENDROCHIRUS	BRACHYPTERUS		FUZZY DWARF	LIONFISH	LIV	FSH		2	NO	1	ID	ID	T	W	C	C	2016-05-16	2016-05-16	I	LA
2016859854	DEZE	DENDROCHIRUS	ZEBRA		DWARF	LIONFISH	LIV	FSH		9	NO	3	ID	ID	T	W	C	C	2016-05-16	2016-05-16	I	LA
2016859854	PRAD	PTEROIS	RADIATA		RADIATA	LIONFISH	LIV	FSH		4	NO	8	ID	ID	T	W	C	C	2016-05-16	2016-05-16	I	LA
2016859856	PRAD	PTEROIS	RADIATA		RADIATA	LIONFISH	LIV	FSH		4	NO	14	KE	KE	T	W	C	C	2016-05-16	2016-05-16	I	LA
2016859856	PVLI	PTEROIS	VOLITANS		RED	LIONFISH	LIV	FSH		50	NO	180	KE	KE	T	W	C	C	2016-05-16	2016-05-16	I	LA
2016859856	DEZE	DENDROCHIRUS	ZEBRA		DWARF	LIONFISH	LIV	FSH		1	NO	3	KE	KE	T	W	C	C	2016-05-16	2016-05-16	I	LA
2016859859	DBIO	DENDROCHIRUS	BIOCELLATUS		FU MANCHU	LIONFISH	LIV	FSH		4	NO	14	ID	ID	T	W	C	C	2016-05-16	2016-05-16	I	LA
2016859859	PRAD	PTEROIS	RADIATA		RADIATA	LIONFISH	LIV	FSH		2	NO	8	ID	ID	T	W	C	C	2016-05-16	2016-05-16	I	LA
2016859871	PTNN	PTEROIS	ANTENNATA		ANTENNATA	LIONFISH	LIV	FSH		4	NO	10	LK	LK	T	W	C	C	2016-05-16	2016-05-16	I	LA
2016859871	PVLI	PTEROIS	VOLITANS		RED	LIONFISH	LIV	FSH		10	NO	25	LK	LK	T	W	C	C	2016-05-16	2016-05-16	I	LA
2016859871	DEZE	DENDROCHIRUS	ZEBRA		DWARF	LIONFISH	LIV	FSH		1	NO	4	LK	LK	T	W	C	C	2016-05-16	2016-05-16	I	LA
2016859916	PVLI	PTEROIS	VOLITANS		RED	LIONFISH	LIV	FSH		14	NO	42	ID	ID	T	W	C	C	2016-05-16	2016-05-15	I	SF
2016859925	PVLI	PTEROIS	VOLITANS		RED	LIONFISH	LIV	FSH		16	NO	41	LK	LK	T	W	C	C	2016-05-16	2016-05-16	I	LA
2016859928	DEZE	DENDROCHIRUS	ZEBRA		DWARF	LIONFISH	LIV	FSH		12	NO	7	ID	ID	T	W	C	C	2016-05-16	2016-05-16	I	LA
2016859928	DEZE	DENDROCHIRUS	ZEBRA		DWARF	LIONFISH	LIV	FSH		6	NO	2	ID	ID	T	W	C	C	2016-05-16	2016-05-16	I	LA
2016859942	PVLI	PTEROIS	VOLITANS		RED	LIONFISH	LIV	FSH		21	NO	53	LK	LK	T	W	C	C	2016-05-16	2016-05-16	I	LA
2016859991	PVLI	PTEROIS	VOLITANS		RED	LIONFISH	LIV	FSH		1	NO	4	ID	ID	T	W	C	C	2016-05-16	2016-05-14	I	CH
2016859991	PTNN	PTEROIS	ANTENNATA		ANTENNATA	LIONFISH	LIV	FSH		1	NO	2	ID	ID	T	W	C	C	2016-05-16	2016-05-14	I	CH
2016859991	DEZE	DENDROCHIRUS	ZEBRA		DWARF	LIONFISH	LIV	FSH		11	NO	11	ID	ID	T	W	C	C	2016-05-16	2016-05-14	I	CH
2016859991	DEBR	DENDROCHIRUS	BRACHYPTERUS		FUZZY DWARF	LIONFISH	LIV	FSH		3	NO	5	ID	ID	T	W	C	C	2016-05-16	2016-05-14	I	CH
2016860186	PVLI	PTEROIS	VOLITANS		RED	LIONFISH	LIV	FSH		1	NO	1	LK	LK	T	W	C	C	2016-05-16	2016-05-15	I	NY
2016860192	PVLI	PTEROIS	VOLITANS		RED	LIONFISH	LIV	FSH		1	NO	10	ID	ID	T	W	C	C	2016-05-16	2016-05-15	I	NY
2016860192	DEZE	DENDROCHIRUS	ZEBRA		DWARF	LIONFISH	LIV	FSH		2	NO	1	ID	ID	T	W	C	C	2016-05-16	2016-05-15	I	NY
2016860228	DEZE	DENDROCHIRUS	ZEBRA		DWARF	LIONFISH	LIV	FSH		1	NO	1	ID	ID	T	W	C	C	2016-05-16	2016-05-16	I	DF
2016860228	PVLI	PTEROIS	VOLITANS		RED	LIONFISH	LIV	FSH		4	NO	14	ID	ID	T	W	C	C	2016-05-16	2016-05-16	I	DF
2016860625	DEZE	DENDROCHIRUS	ZEBRA		DWARF	LIONFISH	LIV	FSH		16	NO	7	PH	PH	T	W	C	C	2016-05-17	2016-05-17	I	LA
2016860625	PVLI	PTEROIS	VOLITANS		RED	LIONFISH	LIV	FSH		13	NO	23	PH	PH	T	W	C	C	2016-05-17	2016-05-17	I	LA
2016860625	PTNN	PTEROIS	ANTENNATA		ANTENNATA	LIONFISH	LIV	FSH		5	NO	4	PH	PH	T	W	C	C	2016-05-17	2016-05-17	I	LA
2016860625	PRAD	PTEROIS	RADIATA		RADIATA	LIONFISH	LIV	FSH		1	NO	4	PH	PH	T	W	C	C	2016-05-17	2016-05-17	I	LA
2016860709	PVLI	PTEROIS	VOLITANS		RED	LIONFISH	LIV	FSH		1	NO	4	ID	ID	T	W	C	C	2016-05-17	2016-05-17	I	LA
2016860709	DEZE	DENDROCHIRUS	ZEBRA		DWARF	LIONFISH	LIV	FSH		1	NO	2	ID	ID	T	W	C	C	2016-05-17	2016-05-17	I	LA
2016860799	DEZE	DENDROCHIRUS	ZEBRA		DWARF	LIONFISH	LIV	FSH		3	NO	1	PH	PH	T	W	C	C	2016-05-17	2016-05-14	I	NY
2016860799	PVLI	PTEROIS	VOLITANS		RED	LIONFISH	LIV	FSH		4	NO	5	PH	PH	T	W	C	C	2016-05-17	2016-05-14	I	NY
2016860799	DBIO	DENDROCHIRUS	BIOCELLATUS		FU MANCHU	LIONFISH	LIV	FSH		1	NO	2	PH	PH	T	W	C	C	2016-05-17	2016-05-14	I	NY
2016860944	PVLI	PTEROIS	VOLITANS		RED	LIONFISH	LIV	FSH		1	NO	12	VS	CA	T	W	C	C	2016-05-17	2016-05-17	E	LA
2016861208	PVLI	PTEROIS	VOLITANS		RED	LIONFISH	LIV	FSH		4	NO	4	LK	LK	T	W	C	C	2016-05-18	2016-05-18	I	LA
2016861237	PVLI	PTEROIS	VOLITANS		RED	LIONFISH	LIV	FSH		5	NO	25	LK	LK	T	W	C	C	2016-05-18	2016-05-18	I	AT
2016861594	PVLI	PTEROIS	VOLITANS		RED	LIONFISH	LIV	FSH		10	NO	3	PH	PH	T	W	C	C	2016-05-19	2016-05-19	I	NY
2016861594	PVLI	PTEROIS	VOLITANS		RED	LIONFISH	LIV	FSH		1	NO	0	PH	PH	T	W	C	C	2016-05-19	2016-05-19	I	NY
2016861594	PTNN	PTEROIS	ANTENNATA		ANTENNATA	LIONFISH	LIV	FSH		1	NO	0	PH	PH	T	W	C	C	2016-05-19	2016-05-19	I	NY
2016861594	DEZE	DENDROCHIRUS	ZEBRA		DWARF	LIONFISH	LIV	FSH		2	NO	0	PH	PH	T	W	C	C	2016-05-19	2016-05-19	I	NY
2016861594	DEBR	DENDROCHIRUS	BRACHYPTERUS		FUZZY DWARF	LIONFISH	LIV	FSH		4	NO	0	PH	PH	T	W	C	C	2016-05-19	2016-05-19	I	NY
2016861765	BFF?	PTEROIS	SPECIES			LIONFISH	LIV	FSH		4	NO	10	PH	PH	T	W	C	C	2016-05-19	2016-05-19	I	DE
2016861786	DEZE	DENDROCHIRUS	ZEBRA		DWARF	LIONFISH	LIV	FSH		3	NO	3	PH	PH	T	W	C	C	2016-05-19	2016-05-19	I	LA
2016861786	DEBR	DENDROCHIRUS	BRACHYPTERUS		FUZZY DWARF	LIONFISH	LIV	FSH		27	NO	27	PH	PH	T	W	C	C	2016-05-19	2016-05-19	I	LA
2016861786	PVLI	PTEROIS	VOLITANS		RED	LIONFISH	LIV	FSH		10	NO	27	PH	PH	T	W	C	C	2016-05-19	2016-05-19	I	LA
2016861786	DBIO	DENDROCHIRUS	BIOCELLATUS		FU MANCHU	LIONFISH	LIV	FSH		2	NO	7	PH	PH	T	W	C	C	2016-05-19	2016-05-19	I	LA
2016861814	PRAD	PTEROIS	RADIATA		RADIATA	LIONFISH	LIV	FSH		2	NO	19	LK	LK	T	W	C	C	2016-05-19	2016-05-19	I	LA
2016862165	PVLI	PTEROIS	VOLITANS		RED	LIONFISH	LIV	FSH		4	NO	4	ID	ID	T	W	C	C	2016-05-20	2016-05-20	I	NY
2016862165	DBIO	DENDROCHIRUS	BIOCELLATUS		FU MANCHU	LIONFISH	LIV	FSH		1	NO	3	ID	ID	T	W	C	C	2016-05-20	2016-05-20	I	NY
2016862165	DEZE	DENDROCHIRUS	ZEBRA		DWARF	LIONFISH	LIV	FSH		6	NO	6	ID	ID	T	W	C	C	2016-05-20	2016-05-20	I	NY
2016862165	DEBR	DENDROCHIRUS	BRACHYPTERUS		FUZZY DWARF	LIONFISH	LIV	FSH		3	NO	3	ID	ID	T	W	C	C	2016-05-20	2016-05-20	I	NY
2016862305	DEZE	DENDROCHIRUS	ZEBRA		DWARF	LIONFISH	LIV	FSH		57	NO	36	ID	ID	T	W	C	C	2016-05-20	2016-05-20	I	LA
2016862305	PRAD	PTEROIS	RADIATA		RADIATA	LIONFISH	LIV	FSH		2	NO	8	ID	ID	T	W	C	C	2016-05-20	2016-05-20	I	LA
2016862305	PTNN	PTEROIS	ANTENNATA		ANTENNATA	LIONFISH	LIV	FSH		1	NO	1	ID	ID	T	W	C	C	2016-05-20	2016-05-20	I	LA
2016862313	DEBR	DENDROCHIRUS	BRACHYPTERUS		FUZZY DWARF	LIONFISH	LIV	FSH		12	NO	10	PH	PH	T	W	C	C	2016-05-20	2016-05-20	I	LA
2016862313	DEZE	DENDROCHIRUS	ZEBRA		DWARF	LIONFISH	LIV	FSH		3	NO	4	PH	PH	T	W	C	C	2016-05-20	2016-05-20	I	LA
2016862320	DEBR	DENDROCHIRUS	BRACHYPTERUS		FUZZY DWARF	LIONFISH	LIV	FSH		6	NO	1	PH	PH	T	W	C	C	2016-05-20	2016-05-20	I	NY
2016862320	PVLI	PTEROIS	VOLITANS		RED	LIONFISH	LIV	FSH		2	NO	2	PH	PH	T	W	C	C	2016-05-20	2016-05-20	I	NY
2016862340	DBIO	DENDROCHIRUS	BIOCELLATUS		FU MANCHU	LIONFISH	LIV	FSH		1	NO	2	PH	PH	T	W	C	C	2016-05-20	2016-05-20	I	LA
2016862340	PTNN	PTEROIS	ANTENNATA		ANTENNATA	LIONFISH	LIV	FSH		7	NO	7	PH	PH	T	W	C	C	2016-05-20	2016-05-20	I	LA
2016862340	DEBR	DENDROCHIRUS	BRACHYPTERUS		FUZZY DWARF	LIONFISH	LIV	FSH		2	NO	1	PH	PH	T	W	C	C	2016-05-20	2016-05-20	I	LA
2016862340	DEZE	DENDROCHIRUS	ZEBRA		DWARF	LIONFISH	LIV	FSH		5	NO	3	PH	PH	T	W	C	C	2016-05-20	2016-05-20	I	LA
2016862388	DBIO	DENDROCHIRUS	BIOCELLATUS		FU MANCHU	LIONFISH	LIV	FSH		8	NO	8	PH	PH	T	W	C	C	2016-05-20	2016-05-20	I	LA
2016862388	PVLI	PTEROIS	VOLITANS		RED	LIONFISH	LIV	FSH		5	NO	13	PH	PH	T	W	C	C	2016-05-20	2016-05-20	I	LA
2016862499	BFF?	PTEROIS	SPECIES			LIONFISH	LIV	FSH		11	NO	11	PH	PH	T	W	C	C	2016-05-20	2016-05-20	I	SF
2016862568	PVLI	PTEROIS	VOLITANS		RED	LIONFISH	LIV	FSH		1	NO	4	LK	LK	T	W	C	C	2016-05-20	2016-05-20	I	LA
2016862690	PVLI	PTEROIS	VOLITANS		RED	LIONFISH	LIV	FSH		22	NO	77	ID	ID	T	W	C	C	2016-05-21	2016-05-21	I	LA
2016862706	PVLI	PTEROIS	VOLITANS		RED	LIONFISH	LIV	FSH		4	NO	16	ID	ID	T	W	C	C	2016-05-21	2016-05-21	I	LA
2016862706	PTNN	PTEROIS	ANTENNATA		ANTENNATA	LIONFISH	LIV	FSH		22	NO	32	ID	ID	T	W	C	C	2016-05-21	2016-05-21	I	LA
2016862710	PVLI	PTEROIS	VOLITANS		RED	LIONFISH	LIV	FSH		5	NO	12	PH	PH	T	W	C	C	2016-05-21	2016-05-21	I	LA
2016862711	PVLI	PTEROIS	VOLITANS		RED	LIONFISH	LIV	FSH		4	NO	19	ID	ID	T	W	C	C	2016-05-21	2016-05-21	I	LA
2016862711	DEZE	DENDROCHIRUS	ZEBRA		DWARF	LIONFISH	LIV	FSH		1	NO	1	ID	ID	T	W	C	C	2016-05-21	2016-05-21	I	LA
2016862712	DEBR	DENDROCHIRUS	BRACHYPTERUS		FUZZY DWARF	LIONFISH	LIV	FSH		10	NO	2	PH	PH	T	W	C	C	2016-05-21	2016-05-21	I	LA
2016862712	DBIO	DENDROCHIRUS	BIOCELLATUS		FU MANCHU	LIONFISH	LIV	FSH		3	NO	5	PH	PH	T	W	C	C	2016-05-21	2016-05-21	I	LA
2016862754	PVLI	PTEROIS	VOLITANS		RED	LIONFISH	LIV	FSH		48	NO	268	VS	MX	T	W	C	C	2016-05-22	2016-05-22	E	LA
2016862754	DEZE	DENDROCHIRUS	ZEBRA		DWARF	LIONFISH	LIV	FSH		11	NO	58	VS	MX	T	W	C	C	2016-05-22	2016-05-22	E	LA
2016862755	PVLI	PTEROIS	VOLITANS		RED	LIONFISH	LIV	FSH		30	NO	15	VS	CA	T	W	C	C	2016-05-22	2016-05-22	E	LA
2016862776	DEZE	DENDROCHIRUS	ZEBRA		DWARF	LIONFISH	LIV	FSH		2	NO	1	ID	ID	T	W	C	C	2016-05-22	2016-05-22	I	LA
2016862782	DEZE	DENDROCHIRUS	ZEBRA		DWARF	LIONFISH	LIV	FSH		2	NO	3	ID	ID	T	W	C	C	2016-05-22	2016-05-22	I	LA
2016862782	PVLI	PTEROIS	VOLITANS		RED	LIONFISH	LIV	FSH		3	NO	17	ID	ID	T	W	C	C	2016-05-22	2016-05-22	I	LA
2016862782	PRAD	PTEROIS	RADIATA		RADIATA	LIONFISH	LIV	FSH		1	NO	6	ID	ID	T	W	C	C	2016-05-22	2016-05-22	I	LA
2016862786	DEZE	DENDROCHIRUS	ZEBRA		DWARF	LIONFISH	LIV	FSH		16	NO	21	PH	PH	T	W	C	C	2016-05-22	2016-05-22	I	LA
2016862786	PVLI	PTEROIS	VOLITANS		RED	LIONFISH	LIV	FSH		13	NO	38	PH	PH	T	W	C	C	2016-05-22	2016-05-22	I	LA
2016862786	DBIO	DENDROCHIRUS	BIOCELLATUS		FU MANCHU	LIONFISH	LIV	FSH		4	NO	15	PH	PH	T	W	C	C	2016-05-22	2016-05-22	I	LA
2016862786	PTNN	PTEROIS	ANTENNATA		ANTENNATA	LIONFISH	LIV	FSH		3	NO	4	PH	PH	T	W	C	C	2016-05-22	2016-05-22	I	LA
2016862837	DDC*	DENDROCHIRUS	SPECIES			LIONFISH	LIV	FSH		24	NO	11	PH	PH	T	W	C	C	2016-05-23	2016-05-23	I	MI
2016862854	PRAD	PTEROIS	RADIATA		RADIATA	LIONFISH	LIV	FSH		2	NO	7	ID	ID	T	W	C	C	2016-05-23	2016-05-23	I	NY
2016862854	DEZE	DENDROCHIRUS	ZEBRA		DWARF	LIONFISH	LIV	FSH		7	NO	7	ID	ID	T	W	C	C	2016-05-23	2016-05-23	I	NY
2016863029	PVLI	PTEROIS	VOLITANS		RED	LIONFISH	LIV	FSH		58	NO	209	KE	KE	T	W	C	C	2016-05-23	2016-05-23	I	LA
2016863029	PRAD	PTEROIS	RADIATA		RADIATA	LIONFISH	LIV	FSH		13	NO	47	KE	KE	T	W	C	C	2016-05-23	2016-05-23	I	LA
2016863029	PTNN	PTEROIS	ANTENNATA		ANTENNATA	LIONFISH	LIV	FSH		44	NO	48	KE	KE	T	W	C	C	2016-05-23	2016-05-23	I	LA
2016863029	DEBR	DENDROCHIRUS	BRACHYPTERUS		FUZZY DWARF	LIONFISH	LIV	FSH		2	NO	5	KE	KE	T	W	C	C	2016-05-23	2016-05-23	I	LA
2016863058	DEZE	DENDROCHIRUS	ZEBRA		DWARF	LIONFISH	LIV	FSH		2	NO	1	PH	PH	T	W	C	C	2016-05-23	2016-05-21	I	NY
2016863058	PTNN	PTEROIS	ANTENNATA		ANTENNATA	LIONFISH	LIV	FSH		1	NO	1	PH	PH	T	W	C	C	2016-05-23	2016-05-21	I	NY
2016863065	PRAD	PTEROIS	RADIATA		RADIATA	LIONFISH	LIV	FSH		7	NO	13	ID	ID	T	W	C	C	2016-05-23	2016-05-23	I	LA
2016863065	DEZE	DENDROCHIRUS	ZEBRA		DWARF	LIONFISH	LIV	FSH		50	NO	15	ID	ID	T	W	C	C	2016-05-23	2016-05-23	I	LA
2016863065	DEBR	DENDROCHIRUS	BRACHYPTERUS		FUZZY DWARF	LIONFISH	LIV	FSH		4	NO	1	ID	ID	T	W	C	C	2016-05-23	2016-05-23	I	LA
2016863088	PVLI	PTEROIS	VOLITANS		RED	LIONFISH	LIV	FSH		15	NO	38	LK	LK	T	W	C	C	2016-05-23	2016-05-23	I	LA
2016863133	PRAD	PTEROIS	RADIATA		RADIATA	LIONFISH	LIV	FSH		9	NO	33	ID	ID	T	W	C	C	2016-05-23	2016-05-23	I	LA
2016863139	PVLI	PTEROIS	VOLITANS		RED	LIONFISH	LIV	FSH		15	NO	38	KE	KE	T	W	C	C	2016-05-23	2016-05-23	I	LA
2016863143	PRAD	PTEROIS	RADIATA		RADIATA	LIONFISH	LIV	FSH		10	NO	30	ID	ID	T	W	C	C	2016-05-23	2016-05-23	I	LA
2016863143	DEZE	DENDROCHIRUS	ZEBRA		DWARF	LIONFISH	LIV	FSH		46	NO	26	ID	ID	T	W	C	C	2016-05-23	2016-05-23	I	LA
2016863266	DEBR	DENDROCHIRUS	BRACHYPTERUS		FUZZY DWARF	LIONFISH	LIV	FSH		2	NO	3	LK	LK	T	W	C	C	2016-05-23	2016-05-22	I	NY
2016863266	PVLI	PTEROIS	VOLITANS		RED	LIONFISH	LIV	FSH		2	NO	2	LK	LK	T	W	C	C	2016-05-23	2016-05-22	I	NY
2016863432	DEZE	DENDROCHIRUS	ZEBRA		DWARF	LIONFISH	LIV	FSH		2	NO	0	ID	ID	T	W	C	C	2016-05-23	2016-05-22	I	NY
2016863432	PTNN	PTEROIS	ANTENNATA		ANTENNATA	LIONFISH	LIV	FSH		1	NO	0	ID	ID	T	W	C	C	2016-05-23	2016-05-22	I	NY
2016863432	PVLI	PTEROIS	VOLITANS		RED	LIONFISH	LIV	FSH		7	NO	8	ID	ID	T	W	C	C	2016-05-23	2016-05-22	I	NY
2016863846	PTNN	PTEROIS	ANTENNATA		ANTENNATA	LIONFISH	LIV	FSH		3	NO	3	ID	ID	T	W	C	C	2016-05-24	2016-05-21	I	CH
2016863846	PRAD	PTEROIS	RADIATA		RADIATA	LIONFISH	LIV	FSH		2	NO	6	ID	ID	T	W	C	C	2016-05-24	2016-05-21	I	CH
2016863846	DEZE	DENDROCHIRUS	ZEBRA		DWARF	LIONFISH	LIV	FSH		35	NO	19	ID	ID	T	W	C	C	2016-05-24	2016-05-21	I	CH
2016863846	DEBR	DENDROCHIRUS	BRACHYPTERUS		FUZZY DWARF	LIONFISH	LIV	FSH		1	NO	1	ID	ID	T	W	C	C	2016-05-24	2016-05-21	I	CH
2016863847	DEBR	DENDROCHIRUS	BRACHYPTERUS		FUZZY DWARF	LIONFISH	LIV	FSH		12	NO	5	PH	PH	T	W	C	C	2016-05-24	2016-05-21	I	CH
2016863847	DEZE	DENDROCHIRUS	ZEBRA		DWARF	LIONFISH	LIV	FSH		14	NO	7	PH	PH	T	W	C	C	2016-05-24	2016-05-21	I	CH
2016863847	PTNN	PTEROIS	ANTENNATA		ANTENNATA	LIONFISH	LIV	FSH		12	NO	12	PH	PH	T	W	C	C	2016-05-24	2016-05-21	I	CH
2016863847	PVLI	PTEROIS	VOLITANS		RED	LIONFISH	LIV	FSH		7	NO	16	PH	PH	T	W	C	C	2016-05-24	2016-05-21	I	CH
2016863906	DEZE	DENDROCHIRUS	ZEBRA		DWARF	LIONFISH	LIV	FSH		19	NO	8	PH	PH	T	W	C	C	2016-05-24	2016-05-24	I	LA
2016863906	DBIO	DENDROCHIRUS	BIOCELLATUS		FU MANCHU	LIONFISH	LIV	FSH		3	NO	8	PH	PH	T	W	C	C	2016-05-24	2016-05-24	I	LA
2016863906	PLUN	PTEROIS	LUNULATA		COMMON	LIONFISH	LIV	FSH		5	NO	6	PH	PH	T	W	C	C	2016-05-24	2016-05-24	I	LA
2016863906	PVLI	PTEROIS	VOLITANS		RED	LIONFISH	LIV	FSH		13	NO	23	PH	PH	T	W	C	C	2016-05-24	2016-05-24	I	LA
2016863906	PTNN	PTEROIS	ANTENNATA		ANTENNATA	LIONFISH	LIV	FSH		10	NO	8	PH	PH	T	W	C	C	2016-05-24	2016-05-24	I	LA
2016863925	PVLI	PTEROIS	VOLITANS		RED	LIONFISH	LIV	FSH		7	NO	862	PH	PH	T	W	C	C	2016-05-24	2016-05-24	I	CH
2016863925	PLUN	PTEROIS	LUNULATA		COMMON	LIONFISH	LIV	FSH		4	NO	862	PH	PH	T	W	C	C	2016-05-24	2016-05-24	I	CH
2016864719	DBIO	DENDROCHIRUS	BIOCELLATUS		FU MANCHU	LIONFISH	LIV	FSH		1	NO	4	PH	PH	T	W	C	C	2016-05-25	2016-05-25	I	AT
2016864780	PVLI	PTEROIS	VOLITANS		RED	LIONFISH	LIV	FSH		6	NO	10	PH	PH	T	W	C	C	2016-05-25	2016-05-25	I	DF
2016864837	PVLI	PTEROIS	VOLITANS		RED	LIONFISH	LIV	FSH		5	NO	595	LK	LK	T	W	C	C	2016-05-25	2016-05-25	I	LA
2016864958	PVLI	PTEROIS	VOLITANS		RED	LIONFISH	LIV	FSH		10	NO	36	KE	KE	T	W	C	C	2016-05-25	2016-05-25	I	CH
2016864958	PTNN	PTEROIS	ANTENNATA		ANTENNATA	LIONFISH	LIV	FSH		13	NO	1538	KE	KE	T	W	C	C	2016-05-25	2016-05-25	I	CH
2016864958	PRAD	PTEROIS	RADIATA		RADIATA	LIONFISH	LIV	FSH		2	NO	1538	KE	KE	T	W	C	C	2016-05-25	2016-05-25	I	CH
2016865030	DEZE	DENDROCHIRUS	ZEBRA		DWARF	LIONFISH	LIV	FSH		1	NO	24	TO	TO	T	W	C	C	2016-05-25	2016-05-25	I	LA
2016865060	DEZE	DENDROCHIRUS	ZEBRA		DWARF	LIONFISH	LIV	FSH		20	NO	95	VS	MX	T	W	C	C	2016-05-25	2016-05-25	E	LA
2016865498	DEBR	DENDROCHIRUS	BRACHYPTERUS		FUZZY DWARF	LIONFISH	LIV	FSH		6	NO	4	PH	PH	T	W	C	C	2016-05-26	2016-05-26	I	NY
2016865498	PVLI	PTEROIS	VOLITANS		RED	LIONFISH	LIV	FSH		6	NO	15	PH	PH	T	W	C	C	2016-05-26	2016-05-26	I	NY
2016865498	DBIO	DENDROCHIRUS	BIOCELLATUS		FU MANCHU	LIONFISH	LIV	FSH		1	NO	3	PH	PH	T	W	C	C	2016-05-26	2016-05-26	I	NY
2016865513	DBIO	DENDROCHIRUS	BIOCELLATUS		FU MANCHU	LIONFISH	LIV	FSH		4	NO	2	PH	PH	T	W	C	C	2016-05-26	2016-05-26	I	NY
2016865513	PVLI	PTEROIS	VOLITANS		RED	LIONFISH	LIV	FSH		12	NO	3	PH	PH	T	W	C	C	2016-05-26	2016-05-26	I	NY
2016865513	PVLI	PTEROIS	VOLITANS		RED	LIONFISH	LIV	FSH		2	NO	0	PH	PH	T	W	C	C	2016-05-26	2016-05-26	I	NY
2016865513	PRAD	PTEROIS	RADIATA		RADIATA	LIONFISH	LIV	FSH		1	NO	1	PH	PH	T	W	C	C	2016-05-26	2016-05-26	I	NY
2016865555	DEZE	DENDROCHIRUS	ZEBRA		DWARF	LIONFISH	LIV	FSH		1	NO	1	ID	ID	T	W	C	C	2016-05-26	2016-05-26	I	LA
2016865555	PVLI	PTEROIS	VOLITANS		RED	LIONFISH	LIV	FSH		10	NO	17	ID	ID	T	W	C	C	2016-05-26	2016-05-26	I	LA
2016865639	PVLI	PTEROIS	VOLITANS		RED	LIONFISH	LIV	FSH		13	NO	23	PH	PH	T	W	C	C	2016-05-26	2016-05-26	I	LA
2016865639	PTNN	PTEROIS	ANTENNATA		ANTENNATA	LIONFISH	LIV	FSH		5	NO	4	PH	PH	T	W	C	C	2016-05-26	2016-05-26	I	LA
2016865639	DEZE	DENDROCHIRUS	ZEBRA		DWARF	LIONFISH	LIV	FSH		19	NO	10	PH	PH	T	W	C	C	2016-05-26	2016-05-26	I	LA
2016865752	PTNN	PTEROIS	ANTENNATA		ANTENNATA	LIONFISH	LIV	FSH		1	NO	1	ID	ID	T	W	C	C	2016-05-26	2016-05-26	I	SF
2016865752	DDC*	DENDROCHIRUS	SPECIES			LIONFISH	LIV	FSH		2	NO	9	ID	ID	T	W	C	C	2016-05-26	2016-05-26	I	SF
2016865905	PRAD	PTEROIS	RADIATA		RADIATA	LIONFISH	LIV	FSH		1	NO	2	ID	ID	T	C	C	C	2016-05-26	2016-05-26	I	DF
2016865905	PVLI	PTEROIS	VOLITANS		RED	LIONFISH	LIV	FSH		3	NO	4	ID	ID	T	C	C	C	2016-05-26	2016-05-26	I	DF
2016865911	PVLI	PTEROIS	VOLITANS		RED	LIONFISH	LIV	FSH		21	NO	21	VN	VN	T	W	C	C	2016-05-26	2016-05-26	I	LA
2016865914	PVLI	PTEROIS	VOLITANS		RED	LIONFISH	LIV	FSH		2	NO	5	PH	PH	T	W	C	C	2016-05-26	2016-05-26	I	LA
2016865914	DBIO	DENDROCHIRUS	BIOCELLATUS		FU MANCHU	LIONFISH	LIV	FSH		5	NO	18	PH	PH	T	W	C	C	2016-05-26	2016-05-26	I	LA
2016865914	PTNN	PTEROIS	ANTENNATA		ANTENNATA	LIONFISH	LIV	FSH		5	NO	8	PH	PH	T	W	C	C	2016-05-26	2016-05-26	I	LA
2016865914	DEZE	DENDROCHIRUS	ZEBRA		DWARF	LIONFISH	LIV	FSH		12	NO	11	PH	PH	T	W	C	C	2016-05-26	2016-05-26	I	LA
2016865914	DEBR	DENDROCHIRUS	BRACHYPTERUS		FUZZY DWARF	LIONFISH	LIV	FSH		40	NO	32	PH	PH	T	W	C	C	2016-05-26	2016-05-26	I	LA
2016865949	PVLI	PTEROIS	VOLITANS		RED	LIONFISH	LIV	FSH		4	NO	6	LK	LK	T	W	C	C	2016-05-26	2016-05-08	I	NY
2016865949	PVLI	PTEROIS	VOLITANS		RED	LIONFISH	LIV	FSH		10	NO	10	LK	LK	T	W	C	C	2016-05-26	2016-05-08	I	NY
2016865966	PVLI	PTEROIS	VOLITANS		RED	LIONFISH	LIV	FSH		5	NO	3	PH	PH	T	W	C	C	2016-05-26	2016-05-08	I	NY
2016865966	DEZE	DENDROCHIRUS	ZEBRA		DWARF	LIONFISH	LIV	FSH		3	NO	1	PH	PH	T	W	C	C	2016-05-26	2016-05-08	I	NY
2016866325	PVLI	PTEROIS	VOLITANS		RED	LIONFISH	LIV	FSH		6	NO	15	LK	LK	T	W	C	C	2016-05-27	2016-05-27	I	NY
2016866373	PVLI	PTEROIS	VOLITANS		RED	LIONFISH	LIV	FSH		4	NO	3	PH	PH	T	W	C	C	2016-05-27	2016-05-27	I	NY
2016866373	DBIO	DENDROCHIRUS	BIOCELLATUS		FU MANCHU	LIONFISH	LIV	FSH		1	NO	2	PH	PH	T	W	C	C	2016-05-27	2016-05-27	I	NY
2016866472	DBIO	DENDROCHIRUS	BIOCELLATUS		FU MANCHU	LIONFISH	LIV	FSH		1	NO	4	ID	ID	T	W	C	C	2016-05-27	2016-05-27	I	LA
2016866472	PRAD	PTEROIS	RADIATA		RADIATA	LIONFISH	LIV	FSH		2	NO	8	ID	ID	T	W	C	C	2016-05-27	2016-05-27	I	LA
2016866472	DEZE	DENDROCHIRUS	ZEBRA		DWARF	LIONFISH	LIV	FSH		19	NO	12	ID	ID	T	W	C	C	2016-05-27	2016-05-27	I	LA
2016866505	DBIO	DENDROCHIRUS	BIOCELLATUS		FU MANCHU	LIONFISH	LIV	FSH		3	NO	1	PH	PH	T	W	C	C	2016-05-27	2016-05-27	I	LA
2016866539	DEZE	DENDROCHIRUS	ZEBRA		DWARF	LIONFISH	LIV	FSH		7	NO	4	PH	PH	T	W	C	C	2016-05-27	2016-05-27	I	LA
2016866850	PVLI	PTEROIS	VOLITANS		RED	LIONFISH	LIV	FSH		19	NO	66	ID	ID	T	W	C	C	2016-05-28	2016-05-28	I	LA
2016866864	PVLI	PTEROIS	VOLITANS		RED	LIONFISH	LIV	FSH		20	NO	80	ID	ID	T	W	C	C	2016-05-28	2016-05-28	I	LA
2016866864	DBIO	DENDROCHIRUS	BIOCELLATUS		FU MANCHU	LIONFISH	LIV	FSH		351	NO	14	ID	ID	T	W	C	C	2016-05-28	2016-05-28	I	LA
2016866864	DEZE	DENDROCHIRUS	ZEBRA		DWARF	LIONFISH	LIV	FSH		3	NO	4	ID	ID	T	W	C	C	2016-05-28	2016-05-28	I	LA
2016866876	PVLI	PTEROIS	VOLITANS		RED	LIONFISH	LIV	FSH		2	NO	2	PH	PH	T	W	C	C	2016-05-28	2016-05-28	I	LA
2016866880	DEZE	DENDROCHIRUS	ZEBRA		DWARF	LIONFISH	LIV	FSH		2	NO	2	PH	PH	T	W	C	C	2016-05-28	2016-05-28	I	LA
2016866922	PVLI	PTEROIS	VOLITANS		RED	LIONFISH	LIV	FSH		40	NO	224	VS	MX	T	W	C	C	2016-05-29	2016-05-29	E	LA
2016866922	DEZE	DENDROCHIRUS	ZEBRA		DWARF	LIONFISH	LIV	FSH		23	NO	126	VS	MX	T	W	C	C	2016-05-29	2016-05-29	E	LA
2016866930	DEZE	DENDROCHIRUS	ZEBRA		DWARF	LIONFISH	LIV	FSH		2	NO	2	PH	PH	T	W	C	C	2016-05-29	2016-05-29	I	LA
2016866930	DEBR	DENDROCHIRUS	BRACHYPTERUS		FUZZY DWARF	LIONFISH	LIV	FSH		10	NO	8	PH	PH	T	W	C	C	2016-05-29	2016-05-29	I	LA
2016866930	PVLI	PTEROIS	VOLITANS		RED	LIONFISH	LIV	FSH		11	NO	25	PH	PH	T	W	C	C	2016-05-29	2016-05-29	I	LA
2016866930	DBIO	DENDROCHIRUS	BIOCELLATUS		FU MANCHU	LIONFISH	LIV	FSH		1	NO	4	PH	PH	T	W	C	C	2016-05-29	2016-05-29	I	LA
2016866930	PTNN	PTEROIS	ANTENNATA		ANTENNATA	LIONFISH	LIV	FSH		2	NO	2	PH	PH	T	W	C	C	2016-05-29	2016-05-29	I	LA
2016866936	PRAD	PTEROIS	RADIATA		RADIATA	LIONFISH	LIV	FSH		1	NO	3	ID	ID	T	W	C	C	2016-05-29	2016-05-29	I	LA
2016866936	DEBR	DENDROCHIRUS	BRACHYPTERUS		FUZZY DWARF	LIONFISH	LIV	FSH		2	NO	2	ID	ID	T	W	C	C	2016-05-29	2016-05-29	I	LA
2016866936	DEZE	DENDROCHIRUS	ZEBRA		DWARF	LIONFISH	LIV	FSH		66	NO	36	ID	ID	T	W	C	C	2016-05-29	2016-05-29	I	LA
2016866985	DEZE	DENDROCHIRUS	ZEBRA		DWARF	LIONFISH	LIV	FSH		1	NO	3	KE	KE	T	W	C	C	2016-05-30	2016-05-30	I	LA
2016866985	PRAD	PTEROIS	RADIATA		RADIATA	LIONFISH	LIV	FSH		1	NO	4	KE	KE	T	W	C	C	2016-05-30	2016-05-30	I	LA
2016866985	PTNN	PTEROIS	ANTENNATA		ANTENNATA	LIONFISH	LIV	FSH		11	NO	12	KE	KE	T	W	C	C	2016-05-30	2016-05-30	I	LA
2016866985	PVLI	PTEROIS	VOLITANS		RED	LIONFISH	LIV	FSH		30	NO	108	KE	KE	T	W	C	C	2016-05-30	2016-05-30	I	LA
2016867055	DEBR	DENDROCHIRUS	BRACHYPTERUS		FUZZY DWARF	LIONFISH	LIV	FSH		2	NO	1	PH	PH	T	W	C	C	2016-05-31	2016-05-30	I	DF
2016867123	DEZE	DENDROCHIRUS	ZEBRA		DWARF	LIONFISH	LIV	FSH		3	NO	4	PH	PH	T	W	C	C	2016-05-31	2016-05-28	I	CH
2016867123	PVLI	PTEROIS	VOLITANS		RED	LIONFISH	LIV	FSH		4	NO	13	PH	PH	T	W	C	C	2016-05-31	2016-05-28	I	CH
2016867123	PTNN	PTEROIS	ANTENNATA		ANTENNATA	LIONFISH	LIV	FSH		2	NO	5	PH	PH	T	W	C	C	2016-05-31	2016-05-28	I	CH
2016867125	PTNN	PTEROIS	ANTENNATA		ANTENNATA	LIONFISH	LIV	FSH		3	NO	3	ID	ID	T	W	C	C	2016-05-31	2016-05-28	I	CH
2016867125	PRAD	PTEROIS	RADIATA		RADIATA	LIONFISH	LIV	FSH		2	NO	6	ID	ID	T	W	C	C	2016-05-31	2016-05-28	I	CH
2016867125	DBIO	DENDROCHIRUS	BIOCELLATUS		FU MANCHU	LIONFISH	LIV	FSH		1	NO	3	ID	ID	T	W	C	C	2016-05-31	2016-05-28	I	CH
2016867125	DEZE	DENDROCHIRUS	ZEBRA		DWARF	LIONFISH	LIV	FSH		19	NO	11	ID	ID	T	W	C	C	2016-05-31	2016-05-28	I	CH
2016867200	PVLI	PTEROIS	VOLITANS		RED	LIONFISH	LIV	FSH		8	NO	18	LK	LK	T	W	C	C	2016-05-31	2016-05-31	I	NY
2016867318	PLUN	PTEROIS	LUNULATA		COMMON	LIONFISH	LIV	FSH		2	NO	2	PH	PH	T	W	C	C	2016-05-31	2016-05-31	I	LA
2016867318	PVLI	PTEROIS	VOLITANS		RED	LIONFISH	LIV	FSH		15	NO	27	PH	PH	T	W	C	C	2016-05-31	2016-05-31	I	LA
2016867318	PTNN	PTEROIS	ANTENNATA		ANTENNATA	LIONFISH	LIV	FSH		15	NO	12	PH	PH	T	W	C	C	2016-05-31	2016-05-31	I	LA
2016867318	DEZE	DENDROCHIRUS	ZEBRA		DWARF	LIONFISH	LIV	FSH		10	NO	6	PH	PH	T	W	C	C	2016-05-31	2016-05-31	I	LA
2016867370	PVLI	PTEROIS	VOLITANS		RED	LIONFISH	LIV	FSH		9	NO	23	LK	LK	T	W	C	C	2016-05-31	2016-05-31	I	LA
2016867739	PVLI	PTEROIS	VOLITANS		RED	LIONFISH	LIV	FSH		2	NO	7	ID	ID	T	W	C	C	2016-05-31	2016-05-31	I	LA
2016867768	PVLI	PTEROIS	VOLITANS		RED	LIONFISH	LIV	FSH		3	NO	3	ID	ID	T	W	C	C	2016-05-31	2016-05-28	I	NY
2016867947	PTNN	PTEROIS	ANTENNATA		ANTENNATA	LIONFISH	LIV	FSH		1	NO	1	ID	ID	T	W	C	C	2016-06-01	2016-06-01	I	NY
2016867947	DEZE	DENDROCHIRUS	ZEBRA		DWARF	LIONFISH	LIV	FSH		2	NO	1	ID	ID	T	W	C	C	2016-06-01	2016-06-01	I	NY
2016867968	PVLI	PTEROIS	VOLITANS		RED	LIONFISH	LIV	FSH		2	NO	6	PH	PH	T	W	C	C	2016-06-01	2016-05-29	I	NY
2016867968	DBIO	DENDROCHIRUS	BIOCELLATUS		FU MANCHU	LIONFISH	LIV	FSH		2	NO	8	PH	PH	T	W	C	C	2016-06-01	2016-05-29	I	NY
2016868005	PVLI	PTEROIS	VOLITANS		RED	LIONFISH	LIV	FSH		5	NO	6	ID	ID	T	W	C	C	2016-06-01	2016-05-29	I	NY
2016868005	DEZE	DENDROCHIRUS	ZEBRA		DWARF	LIONFISH	LIV	FSH		6	NO	1	ID	ID	T	W	C	C	2016-06-01	2016-05-29	I	NY
2016868030	PVLI	PTEROIS	VOLITANS		RED	LIONFISH	LIV	FSH		1	NO	4	LK	LK	T	W	C	C	2016-06-01	2016-05-29	I	NY
2016868050	PVLI	PTEROIS	VOLITANS		RED	LIONFISH	LIV	FSH		3	NO	3	PH	PH	T	W	C	C	2016-06-01	2016-05-28	I	NY
2016868050	DBIO	DENDROCHIRUS	BIOCELLATUS		FU MANCHU	LIONFISH	LIV	FSH		1	NO	2	PH	PH	T	W	C	C	2016-06-01	2016-05-28	I	NY
2016868050	DEZE	DENDROCHIRUS	ZEBRA		DWARF	LIONFISH	LIV	FSH		6	NO	2	PH	PH	T	W	C	C	2016-06-01	2016-05-28	I	NY
2016868054	DEZE	DENDROCHIRUS	ZEBRA		DWARF	LIONFISH	LIV	FSH		1	NO	0	ID	ID	T	W	C	C	2016-06-01	2016-06-01	I	AT
2016868062	PVLI	PTEROIS	VOLITANS		RED	LIONFISH	LIV	FSH		5	NO	25	LK	LK	T	W	C	C	2016-06-01	2016-06-01	I	AT
2016868104	DEZE	DENDROCHIRUS	ZEBRA		DWARF	LIONFISH	LIV	FSH		2	NO	1	PH	PH	E	W	C	C	2016-06-01	2016-06-01	I	MI
2016868108	DEZE	DENDROCHIRUS	ZEBRA		DWARF	LIONFISH	LIV	FSH		10	NO	6	ID	ID	T	W	C	C	2016-06-01	2016-06-01	I	MI
2016868108	DBIO	DENDROCHIRUS	BIOCELLATUS		FU MANCHU	LIONFISH	LIV	FSH		1	NO	3	ID	ID	T	W	C	C	2016-06-01	2016-06-01	I	MI
2016868247	PVLI	PTEROIS	VOLITANS		RED	LIONFISH	LIV	FSH		7	NO	7	LK	LK	T	W	C	C	2016-06-01	2016-06-01	I	LA
2016868248	DEZE	DENDROCHIRUS	ZEBRA		DWARF	LIONFISH	LIV	FSH		10	NO	13	ID	ID	T	W	C	C	2016-06-01	2016-06-01	I	LA
2016868248	DEBR	DENDROCHIRUS	BRACHYPTERUS		FUZZY DWARF	LIONFISH	LIV	FSH		11	NO	17	ID	ID	T	W	C	C	2016-06-01	2016-06-01	I	LA
2016868252	PVLI	PTEROIS	VOLITANS		RED	LIONFISH	LIV	FSH		10	NO	24	PH	PH	T	W	C	C	2016-06-01	2016-06-01	I	LA
2016868901	PTNN	PTEROIS	ANTENNATA		ANTENNATA	LIONFISH	LIV	FSH		18	NO	14	PH	PH	T	W	C	C	2016-06-02	2016-06-02	I	LA
2016868901	PVLI	PTEROIS	VOLITANS		RED	LIONFISH	LIV	FSH		22	NO	40	PH	PH	T	W	C	C	2016-06-02	2016-06-02	I	LA
2016868901	DEZE	DENDROCHIRUS	ZEBRA		DWARF	LIONFISH	LIV	FSH		27	NO	12	PH	PH	T	W	C	C	2016-06-02	2016-06-02	I	LA
2016868922	PVLI	PTEROIS	VOLITANS		RED	LIONFISH	LIV	FSH		15	NO	59	KE	KE	T	W	C	C	2016-06-02	2016-06-02	I	LA
2016868922	PTNN	PTEROIS	ANTENNATA		ANTENNATA	LIONFISH	LIV	FSH		6	NO	7	KE	KE	T	W	C	C	2016-06-02	2016-06-02	I	LA
2016868922	PRAD	PTEROIS	RADIATA		RADIATA	LIONFISH	LIV	FSH		6	NO	24	KE	KE	T	W	C	C	2016-06-02	2016-06-02	I	LA
2016868975	PVLI	PTEROIS	VOLITANS		RED	LIONFISH	LIV	FSH		13	NO	35	PH	PH	T	W	C	C	2016-06-02	2016-06-02	I	LA
2016868975	DEZE	DENDROCHIRUS	ZEBRA		DWARF	LIONFISH	LIV	FSH		10	NO	9	PH	PH	T	W	C	C	2016-06-02	2016-06-02	I	LA
2016868975	DEBR	DENDROCHIRUS	BRACHYPTERUS		FUZZY DWARF	LIONFISH	LIV	FSH		44	NO	35	PH	PH	T	W	C	C	2016-06-02	2016-06-02	I	LA
2016869000	DEZE	DENDROCHIRUS	ZEBRA		DWARF	LIONFISH	LIV	FSH		2	NO	3	PH	PH	T	W	C	C	2016-06-02	2016-06-02	I	SE
2016869000	PVLI	PTEROIS	VOLITANS		RED	LIONFISH	LIV	FSH		1	NO	3	PH	PH	T	W	C	C	2016-06-02	2016-06-02	I	SE
2016869002	PVLI	PTEROIS	VOLITANS		RED	LIONFISH	LIV	FSH		9	NO	4	PH	PH	T	W	C	C	2016-06-02	2016-06-02	I	NY
2016869002	DEZE	DENDROCHIRUS	ZEBRA		DWARF	LIONFISH	LIV	FSH		3	NO	1	PH	PH	T	W	C	C	2016-06-02	2016-06-02	I	NY
2016869073	DEZE	DENDROCHIRUS	ZEBRA		DWARF	LIONFISH	LIV	FSH		6	NO	4	ID	ID	T	C	C	C	2016-06-02	2016-06-02	I	DF
2016869360	DEZE	DENDROCHIRUS	ZEBRA		DWARF	LIONFISH	LIV	FSH		8	NO	10	PH	PH	T	W	C	C	2016-06-03	2016-06-03	I	NY
2016869360	PVLI	PTEROIS	VOLITANS		RED	LIONFISH	LIV	FSH		8	NO	24	PH	PH	T	W	C	C	2016-06-03	2016-06-03	I	NY
2016869360	PTNN	PTEROIS	ANTENNATA		ANTENNATA	LIONFISH	LIV	FSH		4	NO	8	PH	PH	T	W	C	C	2016-06-03	2016-06-03	I	NY
2016869368	PVLI	PTEROIS	VOLITANS		RED	LIONFISH	LIV	FSH		3	NO	2	PH	PH	T	W	C	C	2016-06-03	2016-06-03	I	NY
2016869402	PRAD	PTEROIS	RADIATA		RADIATA	LIONFISH	LIV	FSH		7	NO	29	ID	ID	T	W	C	C	2016-06-03	2016-06-03	I	LA
2016869402	DEZE	DENDROCHIRUS	ZEBRA		DWARF	LIONFISH	LIV	FSH		13	NO	8	ID	ID	T	W	C	C	2016-06-03	2016-06-03	I	LA
2016869402	DEBR	DENDROCHIRUS	BRACHYPTERUS		FUZZY DWARF	LIONFISH	LIV	FSH		1	NO	1	ID	ID	T	W	C	C	2016-06-03	2016-06-03	I	LA
2016869417	DEBR	DENDROCHIRUS	BRACHYPTERUS		FUZZY DWARF	LIONFISH	LIV	FSH		10	NO	8	PH	PH	T	W	C	C	2016-06-03	2016-06-03	I	LA
2016869417	DEZE	DENDROCHIRUS	ZEBRA		DWARF	LIONFISH	LIV	FSH		31	NO	38	PH	PH	T	W	C	C	2016-06-03	2016-06-03	I	LA
2016869417	PTNN	PTEROIS	ANTENNATA		ANTENNATA	LIONFISH	LIV	FSH		5	NO	10	PH	PH	T	W	C	C	2016-06-03	2016-06-03	I	LA
2016869417	PVLI	PTEROIS	VOLITANS		RED	LIONFISH	LIV	FSH		7	NO	20	PH	PH	T	W	C	C	2016-06-03	2016-06-03	I	LA
2016869465	DEBR	DENDROCHIRUS	BRACHYPTERUS		FUZZY DWARF	LIONFISH	LIV	FSH		23	NO	3	PH	PH	T	W	C	C	2016-06-03	2016-06-03	I	LA
2016869478	DEZE	DENDROCHIRUS	ZEBRA		DWARF	LIONFISH	LIV	FSH		5	NO	13	ID	ID	T	W	C	C	2016-06-03	2016-06-03	I	LA
2016869478	PVLI	PTEROIS	VOLITANS		RED	LIONFISH	LIV	FSH		30	NO	77	ID	ID	T	W	C	C	2016-06-03	2016-06-03	I	LA
2016869538	PVLI	PTEROIS	VOLITANS		RED	LIONFISH	LIV	FSH		6	NO	21	IN	IN	T	W	C	C	2016-05-09	2016-05-09	I	NY
2016869554	PVLI	PTEROIS	VOLITANS		RED	LIONFISH	LIV	FSH		1	NO	4	LK	LK	T	W	C	C	2016-06-03	2016-06-03	I	LA
2016869560	PVLI	PTEROIS	VOLITANS		RED	LIONFISH	LIV	FSH		3	NO	7	PH	PH	T	W	C	C	2016-06-03	2016-06-03	I	LA
2016869560	PTNN	PTEROIS	ANTENNATA		ANTENNATA	LIONFISH	LIV	FSH		2	NO	2	PH	PH	T	W	C	C	2016-06-03	2016-06-03	I	LA
2016869560	PRAD	PTEROIS	RADIATA		RADIATA	LIONFISH	LIV	FSH		1	NO	3	PH	PH	T	W	C	C	2016-06-03	2016-06-03	I	LA
2016869560	DEZE	DENDROCHIRUS	ZEBRA		DWARF	LIONFISH	LIV	FSH		6	NO	3	PH	PH	T	W	C	C	2016-06-03	2016-06-03	I	LA
2016869560	DEBR	DENDROCHIRUS	BRACHYPTERUS		FUZZY DWARF	LIONFISH	LIV	FSH		3	NO	2	PH	PH	T	W	C	C	2016-06-03	2016-06-03	I	LA
2016869607	BFF?	PTEROIS	SPECIES			LIONFISH	LIV	FSH		8	NO	10	PH	PH	T	W	C	C	2016-06-03	2016-06-03	I	SF
2016869829	PVLI	PTEROIS	VOLITANS		RED	LIONFISH	LIV	FSH		15	NO	53	ID	ID	T	W	C	C	2016-06-04	2016-06-04	I	LA
2016869831	PVLI	PTEROIS	VOLITANS		RED	LIONFISH	LIV	FSH		1	NO	1	PH	PH	T	W	C	C	2016-06-04	2016-06-04	I	LA
2016869831	DEZE	DENDROCHIRUS	ZEBRA		DWARF	LIONFISH	LIV	FSH		12	NO	24	PH	PH	T	W	C	C	2016-06-04	2016-06-04	I	LA
2016869835	DEZE	DENDROCHIRUS	ZEBRA		DWARF	LIONFISH	LIV	FSH		8	NO	10	ID	ID	T	W	C	C	2016-06-04	2016-06-04	I	LA
2016869838	DEZE	DENDROCHIRUS	ZEBRA		DWARF	LIONFISH	LIV	FSH		2	NO	1	PH	PH	T	W	C	C	2016-06-04	2016-06-04	I	LA
2016869838	PVLI	PTEROIS	VOLITANS		RED	LIONFISH	LIV	FSH		3	NO	2	PH	PH	T	W	C	C	2016-06-04	2016-06-04	I	LA
2016869843	PVLI	PTEROIS	VOLITANS		RED	LIONFISH	LIV	FSH		11	NO	38	ID	ID	T	W	C	C	2016-06-04	2016-06-04	I	LA
2016869843	DBIO	DENDROCHIRUS	BIOCELLATUS		FU MANCHU	LIONFISH	LIV	FSH		2	NO	7	ID	ID	T	W	C	C	2016-06-04	2016-06-04	I	LA
2016869843	DEZE	DENDROCHIRUS	ZEBRA		DWARF	LIONFISH	LIV	FSH		12	NO	12	ID	ID	T	W	C	C	2016-06-04	2016-06-04	I	LA
2016869843	DEBR	DENDROCHIRUS	BRACHYPTERUS		FUZZY DWARF	LIONFISH	LIV	FSH		6	NO	10	ID	ID	T	W	C	C	2016-06-04	2016-06-04	I	LA
2016869884	DEZE	DENDROCHIRUS	ZEBRA		DWARF	LIONFISH	LIV	FSH		2	NO	1	ID	ID	T	W	C	C	2016-06-05	2016-06-05	I	LA
2016869885	DEZE	DENDROCHIRUS	ZEBRA		DWARF	LIONFISH	LIV	FSH		2	NO	3	ID	ID	T	W	C	C	2016-06-05	2016-06-05	I	LA
2016869885	PVLI	PTEROIS	VOLITANS		RED	LIONFISH	LIV	FSH		9	NO	55	ID	ID	T	W	C	C	2016-06-05	2016-06-05	I	LA
2016869892	PVLI	PTEROIS	VOLITANS		RED	LIONFISH	LIV	FSH		16	NO	68	VS	MX	T	W	C	C	2016-06-05	2016-06-05	E	LA
2016869892	PTNN	PTEROIS	ANTENNATA		ANTENNATA	LIONFISH	LIV	FSH		2	NO	6	VS	MX	T	W	C	C	2016-06-05	2016-06-05	E	LA
2016869892	DEZE	DENDROCHIRUS	ZEBRA		DWARF	LIONFISH	LIV	FSH		2	NO	6	VS	MX	T	W	C	C	2016-06-05	2016-06-05	E	LA
2016869892	DEBR	DENDROCHIRUS	BRACHYPTERUS		FUZZY DWARF	LIONFISH	LIV	FSH		2	NO	7	VS	MX	T	W	C	C	2016-06-05	2016-06-05	E	LA
2016869896	DEZE	DENDROCHIRUS	ZEBRA		DWARF	LIONFISH	LIV	FSH		20	NO	111	VS	MX	T	W	C	C	2016-06-05	2016-06-05	E	LA
2016869896	PTNN	PTEROIS	ANTENNATA		ANTENNATA	LIONFISH	LIV	FSH		11	NO	54	VS	MX	T	W	C	C	2016-06-05	2016-06-05	E	LA
2016869896	PVLI	PTEROIS	VOLITANS		RED	LIONFISH	LIV	FSH		40	NO	228	VS	MX	T	W	C	C	2016-06-05	2016-06-05	E	LA
2016869897	PVLI	PTEROIS	VOLITANS		RED	LIONFISH	LIV	FSH		30	NO	15	VS	CA	T	W	C	C	2016-06-05	2016-06-05	E	LA
2016869905	DEZE	DENDROCHIRUS	ZEBRA		DWARF	LIONFISH	LIV	FSH		15	NO	5	ID	ID	T	W	C	C	2016-06-05	2016-06-06	I	LA
2016869905	DEBR	DENDROCHIRUS	BRACHYPTERUS		FUZZY DWARF	LIONFISH	LIV	FSH		2	NO	1	ID	ID	T	W	C	C	2016-06-05	2016-06-06	I	LA
2016869908	DEZE	DENDROCHIRUS	ZEBRA		DWARF	LIONFISH	LIV	FSH		1	NO	1	PH	PH	T	W	C	C	2016-06-05	2016-06-05	I	LA
2016869908	PVLI	PTEROIS	VOLITANS		RED	LIONFISH	LIV	FSH		6	NO	18	PH	PH	T	W	C	C	2016-06-05	2016-06-05	I	LA
2016869908	PTNN	PTEROIS	ANTENNATA		ANTENNATA	LIONFISH	LIV	FSH		3	NO	6	PH	PH	T	W	C	C	2016-06-05	2016-06-05	I	LA
2016869910	PRAD	PTEROIS	RADIATA		RADIATA	LIONFISH	LIV	FSH		2	NO	1	PH	PH	T	W	C	C	2016-06-05	2016-06-04	I	CH
2016869910	PVLI	PTEROIS	VOLITANS		RED	LIONFISH	LIV	FSH		3	NO	1	PH	PH	T	W	C	C	2016-06-05	2016-06-04	I	CH
2016869910	DBIO	DENDROCHIRUS	BIOCELLATUS		FU MANCHU	LIONFISH	LIV	FSH		1	NO	3	PH	PH	T	W	C	C	2016-06-05	2016-06-04	I	CH
2016869910	DEZE	DENDROCHIRUS	ZEBRA		DWARF	LIONFISH	LIV	FSH		2	NO	1	PH	PH	T	W	C	C	2016-06-05	2016-06-04	I	CH
2016869981	DEZE	DENDROCHIRUS	ZEBRA		DWARF	LIONFISH	LIV	FSH		1	NO	0	PH	PH	T	W	C	C	2016-06-06	2016-06-06	I	NY
2016869981	PVLI	PTEROIS	VOLITANS		RED	LIONFISH	LIV	FSH		4	NO	6	PH	PH	T	W	C	C	2016-06-06	2016-06-06	I	NY
2016870151	PVLI	PTEROIS	VOLITANS		RED	LIONFISH	LIV	FSH		3	NO	2	PH	PH	T	W	C	C	2016-06-06	2016-06-06	I	DF
2016870225	DBIO	DENDROCHIRUS	BIOCELLATUS		FU MANCHU	LIONFISH	LIV	FSH		3	NO	11	ID	ID	T	W	C	C	2016-06-06	2016-06-06	I	LA
2016870244	PVLI	PTEROIS	VOLITANS		RED	LIONFISH	LIV	FSH		106	NO	382	KE	KE	T	W	C	C	2016-06-06	2016-06-06	I	LA
2016870244	PRAD	PTEROIS	RADIATA		RADIATA	LIONFISH	LIV	FSH		6	NO	22	KE	KE	T	W	C	C	2016-06-06	2016-06-06	I	LA
2016870244	PTNN	PTEROIS	ANTENNATA		ANTENNATA	LIONFISH	LIV	FSH		10	NO	11	KE	KE	T	W	C	C	2016-06-06	2016-06-06	I	LA
2016870252	DEZE	DENDROCHIRUS	ZEBRA		DWARF	LIONFISH	LIV	FSH		20	NO	20	ID	ID	T	W	C	C	2016-06-06	2016-06-04	I	CH
2016870252	DEBR	DENDROCHIRUS	BRACHYPTERUS		FUZZY DWARF	LIONFISH	LIV	FSH		14	NO	21	ID	ID	T	W	C	C	2016-06-06	2016-06-04	I	CH
2016870257	DEBR	DENDROCHIRUS	BRACHYPTERUS		FUZZY DWARF	LIONFISH	LIV	FSH		5	NO	2	ID	ID	T	W	C	C	2016-06-06	2016-06-06	I	LA
2016870257	DEZE	DENDROCHIRUS	ZEBRA		DWARF	LIONFISH	LIV	FSH		20	NO	12	ID	ID	T	W	C	C	2016-06-06	2016-06-06	I	LA
2016870274	PVLI	PTEROIS	VOLITANS		RED	LIONFISH	LIV	FSH		3	NO	7	LK	LK	T	W	C	C	2016-06-06	2016-06-06	I	LA
2016870276	PVLI	PTEROIS	VOLITANS		RED	LIONFISH	LIV	FSH		17	NO	51	ID	ID	T	W	C	C	2016-06-06	2016-06-05	I	SF
2016870313	PVLI	PTEROIS	VOLITANS		RED	LIONFISH	LIV	FSH		27	NO	68	LK	LK	T	W	C	C	2016-06-06	2016-06-06	I	LA
2016870342	PVLI	PTEROIS	VOLITANS		RED	LIONFISH	LIV	FSH		30	NO	75	KE	KE	T	W	C	C	2016-06-06	2016-06-06	I	LA
2016870342	PTNN	PTEROIS	ANTENNATA		ANTENNATA	LIONFISH	LIV	FSH		1	NO	2	KE	KE	T	W	C	C	2016-06-06	2016-06-06	I	LA
2016870342	DEZE	DENDROCHIRUS	ZEBRA		DWARF	LIONFISH	LIV	FSH		3	NO	6	KE	KE	T	W	C	C	2016-06-06	2016-06-06	I	LA
2016870342	DEBR	DENDROCHIRUS	BRACHYPTERUS		FUZZY DWARF	LIONFISH	LIV	FSH		3	NO	6	KE	KE	T	W	C	C	2016-06-06	2016-06-06	I	LA
2016870370	DEBR	DENDROCHIRUS	BRACHYPTERUS		FUZZY DWARF	LIONFISH	LIV	FSH		3	NO	5	ID	ID	T	W	C	C	2016-06-06	2016-06-06	I	LA
2016870370	DBIO	DENDROCHIRUS	BIOCELLATUS		FU MANCHU	LIONFISH	LIV	FSH		2	NO	12	ID	ID	T	W	C	C	2016-06-06	2016-06-06	I	LA
2016870911	DDC*	DENDROCHIRUS	SPECIES			LIONFISH	LIV	FSH		19	NO	13	PH	PH	T	W	C	C	2016-05-30	2016-05-30	I	MI
2016871056	PVLI	PTEROIS	VOLITANS		RED	LIONFISH	LIV	FSH		1	NO	4	ID	ID	T	W	C	C	2016-06-07	2016-06-07	I	LA
2016871086	PVLI	PTEROIS	VOLITANS		RED	LIONFISH	LIV	FSH		17	NO	31	PH	PH	T	W	C	C	2016-06-07	2016-06-07	I	LA
2016871086	DBIO	DENDROCHIRUS	BIOCELLATUS		FU MANCHU	LIONFISH	LIV	FSH		4	NO	10	PH	PH	T	W	C	C	2016-06-07	2016-06-07	I	LA
2016871086	PLUN	PTEROIS	LUNULATA		COMMON	LIONFISH	LIV	FSH		2	NO	2	PH	PH	T	W	C	C	2016-06-07	2016-06-07	I	LA
2016871086	PRAD	PTEROIS	RADIATA		RADIATA	LIONFISH	LIV	FSH		4	NO	16	PH	PH	T	W	C	C	2016-06-07	2016-06-07	I	LA
2016871086	PTNN	PTEROIS	ANTENNATA		ANTENNATA	LIONFISH	LIV	FSH		10	NO	8	PH	PH	T	W	C	C	2016-06-07	2016-06-07	I	LA
2016871086	DEZE	DENDROCHIRUS	ZEBRA		DWARF	LIONFISH	LIV	FSH		13	NO	7	PH	PH	T	W	C	C	2016-06-07	2016-06-07	I	LA
2016871091	DBIO	DENDROCHIRUS	BIOCELLATUS		FU MANCHU	LIONFISH	LIV	FSH		1	NO	5	PH	PH	T	W	C	C	2016-06-07	2016-06-07	I	LA
2016871091	PVLI	PTEROIS	VOLITANS		RED	LIONFISH	LIV	FSH		3	NO	7	PH	PH	T	W	C	C	2016-06-07	2016-06-07	I	LA
2016871454	DBIO	DENDROCHIRUS	BIOCELLATUS		FU MANCHU	LIONFISH	LIV	FSH		4	NO	10	PH	PH	T	W	C	C	2016-06-08	2016-06-08	I	MI
2016871454	DEZE	DENDROCHIRUS	ZEBRA		DWARF	LIONFISH	LIV	FSH		19	NO	11	PH	PH	T	W	C	C	2016-06-08	2016-06-08	I	MI
2016871499	PVLI	PTEROIS	VOLITANS		RED	LIONFISH	LIV	FSH		2	NO	3	LK	LK	T	W	C	C	2016-06-08	2016-06-05	I	NY
2016871502	PVLI	PTEROIS	VOLITANS		RED	LIONFISH	LIV	FSH		1	NO	1	PH	PH	T	W	C	C	2016-06-08	2016-06-04	I	NY
2016871502	PTNN	PTEROIS	ANTENNATA		ANTENNATA	LIONFISH	LIV	FSH		2	NO	1	PH	PH	T	W	C	C	2016-06-08	2016-06-04	I	NY
2016871502	PRAD	PTEROIS	RADIATA		RADIATA	LIONFISH	LIV	FSH		1	NO	1	PH	PH	T	W	C	C	2016-06-08	2016-06-04	I	NY
2016871502	DEZE	DENDROCHIRUS	ZEBRA		DWARF	LIONFISH	LIV	FSH		3	NO	1	PH	PH	T	W	C	C	2016-06-08	2016-06-04	I	NY
2016871516	DEZE	DENDROCHIRUS	ZEBRA		DWARF	LIONFISH	LIV	FSH		6	NO	1	ID	ID	T	W	C	C	2016-06-08	2016-06-05	I	NY
2016871516	PTNN	PTEROIS	ANTENNATA		ANTENNATA	LIONFISH	LIV	FSH		2	NO	0	ID	ID	T	W	C	C	2016-06-08	2016-06-05	I	NY
2016871516	PVLI	PTEROIS	VOLITANS		RED	LIONFISH	LIV	FSH		6	NO	4	ID	ID	T	W	C	C	2016-06-08	2016-06-05	I	NY
2016871533	PVLI	PTEROIS	VOLITANS		RED	LIONFISH	LIV	FSH		18	NO	31	ID	ID	T	W	C	C	2016-06-08	2016-06-08	I	DF
2016871533	DBIO	DENDROCHIRUS	BIOCELLATUS		FU MANCHU	LIONFISH	LIV	FSH		2	NO	4	ID	ID	T	W	C	C	2016-06-08	2016-06-08	I	DF
2016871533	PRAD	PTEROIS	RADIATA		RADIATA	LIONFISH	LIV	FSH		2	NO	4	ID	ID	T	W	C	C	2016-06-08	2016-06-08	I	DF
2016871533	DEZE	DENDROCHIRUS	ZEBRA		DWARF	LIONFISH	LIV	FSH		2	NO	1	ID	ID	T	W	C	C	2016-06-08	2016-06-08	I	DF
2016871554	DBIO	DENDROCHIRUS	BIOCELLATUS		FU MANCHU	LIONFISH	LIV	FSH		2	NO	4	ID	ID	T	W	C	C	2016-06-08	2016-06-08	I	MI
2016871608	DBIO	DENDROCHIRUS	BIOCELLATUS		FU MANCHU	LIONFISH	LIV	FSH		2	NO	4	PH	PH	T	W	C	C	2016-06-08	2016-06-08	I	MI
2016871608	DEZE	DENDROCHIRUS	ZEBRA		DWARF	LIONFISH	LIV	FSH		2	NO	1	PH	PH	T	W	C	C	2016-06-08	2016-06-08	I	MI
2016871608	DEBR	DENDROCHIRUS	BRACHYPTERUS		FUZZY DWARF	LIONFISH	LIV	FSH		6	NO	2	PH	PH	T	W	C	C	2016-06-08	2016-06-08	I	MI
2016871670	DEZE	DENDROCHIRUS	ZEBRA		DWARF	LIONFISH	LIV	FSH		3	NO	1	PH	PH	T	W	C	C	2016-06-08	2016-06-08	I	LA
2016871670	PVLI	PTEROIS	VOLITANS		RED	LIONFISH	LIV	FSH		15	NO	27	PH	PH	T	W	C	C	2016-06-08	2016-06-08	I	LA
2016871670	PTNN	PTEROIS	ANTENNATA		ANTENNATA	LIONFISH	LIV	FSH		15	NO	12	PH	PH	T	W	C	C	2016-06-08	2016-06-08	I	LA
2016871690	PVLI	PTEROIS	VOLITANS		RED	LIONFISH	LIV	FSH		15	NO	159	LK	LK	T	W	C	C	2016-06-08	2016-06-08	I	LA
2016871704	DEZE	DENDROCHIRUS	ZEBRA		DWARF	LIONFISH	LIV	FSH		1	NO	1	ID	ID	T	W	C	C	2016-06-08	2016-06-08	I	AT
2016871939	PVLI	PTEROIS	VOLITANS		RED	LIONFISH	LIV	FSH		32	NO	115	KE	KE	T	W	C	C	2016-06-08	2016-06-08	I	DF
2016871939	PTNN	PTEROIS	ANTENNATA		ANTENNATA	LIONFISH	LIV	FSH		2	NO	2	KE	KE	T	W	C	C	2016-06-08	2016-06-08	I	DF
2016871939	PRAD	PTEROIS	RADIATA		RADIATA	LIONFISH	LIV	FSH		1	NO	4	KE	KE	T	W	C	C	2016-06-08	2016-06-08	I	DF
2016871939	DEZE	DENDROCHIRUS	ZEBRA		DWARF	LIONFISH	LIV	FSH		2	NO	5	KE	KE	T	W	C	C	2016-06-08	2016-06-08	I	DF
2016872116	BFF?	PTEROIS	SPECIES			LIONFISH	LIV	FSH		9	NO	17	PH	PH	T	W	C	C	2016-06-09	2016-06-09	I	DE
2016872116	DDC*	DENDROCHIRUS	SPECIES			LIONFISH	LIV	FSH		1	NO	1	PH	PH	T	W	C	C	2016-06-09	2016-06-09	I	DE
2016872172	PTNN	PTEROIS	ANTENNATA		ANTENNATA	LIONFISH	LIV	FSH		3	NO	1	PH	PH	T	W	C	C	2016-06-09	2016-06-09	I	NY
2016872172	PVLI	PTEROIS	VOLITANS		RED	LIONFISH	LIV	FSH		13	NO	5	PH	PH	T	W	C	C	2016-06-09	2016-06-09	I	NY
2016872172	DEZE	DENDROCHIRUS	ZEBRA		DWARF	LIONFISH	LIV	FSH		3	NO	0	PH	PH	T	W	C	C	2016-06-09	2016-06-09	I	NY
2016872172	DEBR	DENDROCHIRUS	BRACHYPTERUS		FUZZY DWARF	LIONFISH	LIV	FSH		2	NO	0	PH	PH	T	W	C	C	2016-06-09	2016-06-09	I	NY
2016872372	DEZE	DENDROCHIRUS	ZEBRA		DWARF	LIONFISH	LIV	FSH		6	NO	1	ID	ID	T	W	C	C	2016-06-09	2016-06-09	I	LA
2016872372	PVLI	PTEROIS	VOLITANS		RED	LIONFISH	LIV	FSH		15	NO	36	ID	ID	T	W	C	C	2016-06-09	2016-06-09	I	LA
2016872372	DBIO	DENDROCHIRUS	BIOCELLATUS		FU MANCHU	LIONFISH	LIV	FSH		1	NO	1	ID	ID	T	W	C	C	2016-06-09	2016-06-09	I	LA
2016872372	PRAD	PTEROIS	RADIATA		RADIATA	LIONFISH	LIV	FSH		1	NO	2	ID	ID	T	W	C	C	2016-06-09	2016-06-09	I	LA
2016872387	PVLI	PTEROIS	VOLITANS		RED	LIONFISH	LIV	FSH		1	NO	5	LK	LK	T	W	C	C	2016-06-09	2016-06-09	I	LA
2016872401	DEZE	DENDROCHIRUS	ZEBRA		DWARF	LIONFISH	LIV	FSH		1	NO	15	VS	CA	T	W	C	C	2016-06-09	2016-06-09	E	LA
2016872436	PVLI	PTEROIS	VOLITANS		RED	LIONFISH	LIV	FSH		6	NO	17	LK	LK	T	W	C	C	2016-06-09	2016-06-09	I	LA
2016872443	PVLI	PTEROIS	VOLITANS		RED	LIONFISH	LIV	FSH		6	NO	232	LK	LK	T	W	C	C	2016-06-09	2016-06-09	I	LA
2016872535	PVLI	PTEROIS	VOLITANS		RED	LIONFISH	LIV	FSH		11	NO	30	PH	PH	T	W	C	C	2016-06-09	2016-06-09	I	LA
2016872535	DBIO	DENDROCHIRUS	BIOCELLATUS		FU MANCHU	LIONFISH	LIV	FSH		4	NO	14	PH	PH	T	W	C	C	2016-06-09	2016-06-09	I	LA
2016872535	PTNN	PTEROIS	ANTENNATA		ANTENNATA	LIONFISH	LIV	FSH		4	NO	6	PH	PH	T	W	C	C	2016-06-09	2016-06-09	I	LA
2016872535	DEZE	DENDROCHIRUS	ZEBRA		DWARF	LIONFISH	LIV	FSH		11	NO	9	PH	PH	T	W	C	C	2016-06-09	2016-06-09	I	LA
2016872535	DEBR	DENDROCHIRUS	BRACHYPTERUS		FUZZY DWARF	LIONFISH	LIV	FSH		30	NO	24	PH	PH	T	W	C	C	2016-06-09	2016-06-09	I	LA
2016872877	PVLI	PTEROIS	VOLITANS		RED	LIONFISH	LIV	FSH		1	NO	1	PH	PH	T	W	C	C	2016-06-10	2016-06-10	I	NY
2016873075	PRAD	PTEROIS	RADIATA		RADIATA	LIONFISH	LIV	FSH		1	NO	4	ID	ID	T	W	C	C	2016-06-10	2016-06-10	I	LA
2016873075	DEZE	DENDROCHIRUS	ZEBRA		DWARF	LIONFISH	LIV	FSH		10	NO	6	ID	ID	T	W	C	C	2016-06-10	2016-06-10	I	LA
2016873119	PVLI	PTEROIS	VOLITANS		RED	LIONFISH	LIV	FSH		10	NO	22	PH	PH	T	W	C	C	2016-06-10	2016-06-10	I	LA
2016873119	PTNN	PTEROIS	ANTENNATA		ANTENNATA	LIONFISH	LIV	FSH		4	NO	4	PH	PH	T	W	C	C	2016-06-10	2016-06-10	I	LA
2016873119	DEBR	DENDROCHIRUS	BRACHYPTERUS		FUZZY DWARF	LIONFISH	LIV	FSH		1	NO	1	PH	PH	T	W	C	C	2016-06-10	2016-06-10	I	LA
2016873119	DEZE	DENDROCHIRUS	ZEBRA		DWARF	LIONFISH	LIV	FSH		8	NO	4	PH	PH	T	W	C	C	2016-06-10	2016-06-10	I	LA
2016873156	DEZE	DENDROCHIRUS	ZEBRA		DWARF	LIONFISH	LIV	FSH		10	NO	13	PH	PH	T	W	C	C	2016-06-10	2016-06-10	I	LA
2016873156	DEBR	DENDROCHIRUS	BRACHYPTERUS		FUZZY DWARF	LIONFISH	LIV	FSH		10	NO	8	PH	PH	T	W	C	C	2016-06-10	2016-06-10	I	LA
2016873156	PVLI	PTEROIS	VOLITANS		RED	LIONFISH	LIV	FSH		5	NO	18	PH	PH	T	W	C	C	2016-06-10	2016-06-10	I	LA
2016873156	DBIO	DENDROCHIRUS	BIOCELLATUS		FU MANCHU	LIONFISH	LIV	FSH		1	NO	4	PH	PH	T	W	C	C	2016-06-10	2016-06-10	I	LA
2016873159	DBIO	DENDROCHIRUS	BIOCELLATUS		FU MANCHU	LIONFISH	LIV	FSH		5	NO	5	PH	PH	T	W	C	C	2016-06-10	2016-06-10	I	LA
2016873159	DEBR	DENDROCHIRUS	BRACHYPTERUS		FUZZY DWARF	LIONFISH	LIV	FSH		5	NO	2	PH	PH	T	W	C	C	2016-06-10	2016-06-10	I	LA
2016873264	DDC*	DENDROCHIRUS	SPECIES			LIONFISH	LIV	FSH		11	NO	7	ID	ID	T	W	C	C	2016-06-10	2016-06-10	I	SF
2016873553	PVLI	PTEROIS	VOLITANS		RED	LIONFISH	LIV	FSH		8	NO	28	ID	ID	T	W	C	C	2016-06-11	2016-06-11	I	LA
2016873554	PVLI	PTEROIS	VOLITANS		RED	LIONFISH	LIV	FSH		1	NO	1	PH	PH	T	W	C	C	2016-06-11	2016-06-11	I	LA
2016873571	DBIO	DENDROCHIRUS	BIOCELLATUS		FU MANCHU	LIONFISH	LIV	FSH		2	NO	3	PH	PH	T	W	C	C	2016-06-11	2016-06-11	I	LA
2016873571	PRAD	PTEROIS	RADIATA		RADIATA	LIONFISH	LIV	FSH		1	NO	1	PH	PH	T	W	C	C	2016-06-11	2016-06-11	I	LA
2016873576	DEZE	DENDROCHIRUS	ZEBRA		DWARF	LIONFISH	LIV	FSH		4	NO	595	ID	ID	T	W	C	C	2016-06-11	2016-06-11	I	LA
2016873581	DEZE	DENDROCHIRUS	ZEBRA		DWARF	LIONFISH	LIV	FSH		9	NO	7	ID	ID	T	W	C	C	2016-06-11	2016-06-11	I	LA
2016873581	PVLI	PTEROIS	VOLITANS		RED	LIONFISH	LIV	FSH		6	NO	22	ID	ID	T	W	C	C	2016-06-11	2016-06-11	I	LA
2016873628	PLUN	PTEROIS	LUNULATA		COMMON	LIONFISH	LIV	FSH		48	NO	307	VS	MX	T	W	C	C	2016-06-12	2016-06-12	E	LA
2016873628	DEZE	DENDROCHIRUS	ZEBRA		DWARF	LIONFISH	LIV	FSH		9	NO	24	VS	MX	T	W	C	C	2016-06-12	2016-06-12	E	LA
2016873629	DEZE	DENDROCHIRUS	ZEBRA		DWARF	LIONFISH	LIV	FSH		10	NO	53	VS	MX	T	W	C	C	2016-06-12	2016-06-12	E	LA
2016873629	PVLI	PTEROIS	VOLITANS		RED	LIONFISH	LIV	FSH		64	NO	358	VS	MX	T	W	C	C	2016-06-12	2016-06-12	E	LA
2016873629	PTNN	PTEROIS	ANTENNATA		ANTENNATA	LIONFISH	LIV	FSH		15	NO	73	VS	MX	T	W	C	C	2016-06-12	2016-06-12	E	LA
2016873631	PVLI	PTEROIS	VOLITANS		RED	LIONFISH	LIV	FSH		2	NO	3	ID	ID	T	W	C	C	2016-06-12	2016-06-12	I	LA
2016873642	PVLI	PTEROIS	VOLITANS		RED	LIONFISH	LIV	FSH		11	NO	33	PH	PH	T	W	C	C	2016-06-12	2016-06-12	I	LA
2016873642	PTNN	PTEROIS	ANTENNATA		ANTENNATA	LIONFISH	LIV	FSH		8	NO	16	PH	PH	T	W	C	C	2016-06-12	2016-06-12	I	LA
2016873642	DEZE	DENDROCHIRUS	ZEBRA		DWARF	LIONFISH	LIV	FSH		2	NO	3	PH	PH	T	W	C	C	2016-06-12	2016-06-12	I	LA
2016873693	DEZE	DENDROCHIRUS	ZEBRA		DWARF	LIONFISH	LIV	FSH		24	NO	10	PH	PH	T	W	C	C	2016-06-13	2016-06-13	I	MI
2016873756	DEZE	DENDROCHIRUS	ZEBRA		DWARF	LIONFISH	LIV	FSH		3	NO	2	ID	ID	T	W	C	C	2016-06-13	2016-06-11	I	CH
2016873758	DEZE	DENDROCHIRUS	ZEBRA		DWARF	LIONFISH	LIV	FSH		1	NO	1	PH	PH	T	W	C	C	2016-06-13	2016-06-11	I	CH
2016873758	PVLI	PTEROIS	VOLITANS		RED	LIONFISH	LIV	FSH		5	NO	15	PH	PH	T	W	C	C	2016-06-13	2016-06-11	I	CH
2016873989	PVLI	PTEROIS	VOLITANS		RED	LIONFISH	LIV	FSH		3	NO	7	PH	PH	T	W	C	C	2016-06-13	2016-06-13	I	MP
2016874009	DEZE	DENDROCHIRUS	ZEBRA		DWARF	LIONFISH	LIV	FSH		1	NO	1	PH	PH	T	W	C	C	2016-06-13	2016-06-13	I	DF
2016874014	DEZE	DENDROCHIRUS	ZEBRA		DWARF	LIONFISH	LIV	FSH		4	NO	10	ID	ID	T	W	C	C	2016-06-13	2016-06-13	I	LA
2016874014	PVLI	PTEROIS	VOLITANS		RED	LIONFISH	LIV	FSH		15	NO	38	ID	ID	T	W	C	C	2016-06-13	2016-06-13	I	LA
2016874018	PVLI	PTEROIS	VOLITANS		RED	LIONFISH	LIV	FSH		4	NO	6	ID	ID	T	W	C	C	2016-06-13	2016-06-13	I	LA
2016874018	DEZE	DENDROCHIRUS	ZEBRA		DWARF	LIONFISH	LIV	FSH		34	NO	16	ID	ID	T	W	C	C	2016-06-13	2016-06-13	I	LA
2016874018	DEBR	DENDROCHIRUS	BRACHYPTERUS		FUZZY DWARF	LIONFISH	LIV	FSH		3	NO	2	ID	ID	T	W	C	C	2016-06-13	2016-06-13	I	LA
2016874020	DEBR	DENDROCHIRUS	BRACHYPTERUS		FUZZY DWARF	LIONFISH	LIV	FSH		25	NO	36	KE	KE	T	W	C	C	2016-06-13	2016-06-13	I	LA
2016874020	PVLI	PTEROIS	VOLITANS		RED	LIONFISH	LIV	FSH		2	NO	7	KE	KE	T	W	C	C	2016-06-13	2016-06-13	I	LA
2016874020	PRAD	PTEROIS	RADIATA		RADIATA	LIONFISH	LIV	FSH		5	NO	18	KE	KE	T	W	C	C	2016-06-13	2016-06-13	I	LA
2016874020	PTNN	PTEROIS	ANTENNATA		ANTENNATA	LIONFISH	LIV	FSH		21	NO	23	KE	KE	T	W	C	C	2016-06-13	2016-06-13	I	LA
2016874026	PVLI	PTEROIS	VOLITANS		RED	LIONFISH	LIV	FSH		12	NO	30	LK	LK	T	W	C	C	2016-06-13	2016-06-13	I	LA
2016874089	DBIO	DENDROCHIRUS	BIOCELLATUS		FU MANCHU	LIONFISH	LIV	FSH		2	NO	12	ID	ID	T	W	C	C	2016-06-13	2016-06-13	I	LA
2016874089	DEBR	DENDROCHIRUS	BRACHYPTERUS		FUZZY DWARF	LIONFISH	LIV	FSH		5	NO	7	ID	ID	T	W	C	C	2016-06-13	2016-06-13	I	LA
2016874089	DEZE	DENDROCHIRUS	ZEBRA		DWARF	LIONFISH	LIV	FSH		5	NO	4	ID	ID	T	W	C	C	2016-06-13	2016-06-13	I	LA
2016874119	PVLI	PTEROIS	VOLITANS		RED	LIONFISH	LIV	FSH		10	NO	25	LK	LK	T	W	C	C	2016-06-13	2016-06-13	I	LA
2016874119	PTNN	PTEROIS	ANTENNATA		ANTENNATA	LIONFISH	LIV	FSH		6	NO	15	LK	LK	T	W	C	C	2016-06-13	2016-06-13	I	LA
2016874362	PTNN	PTEROIS	ANTENNATA		ANTENNATA	LIONFISH	LIV	FSH		4	NO	2	PH	PH	T	W	C	C	2016-06-13	2016-06-11	I	NY
2016874362	DEZE	DENDROCHIRUS	ZEBRA		DWARF	LIONFISH	LIV	FSH		2	NO	2	PH	PH	T	W	C	C	2016-06-13	2016-06-11	I	NY
2016874392	PRAD	PTEROIS	RADIATA		RADIATA	LIONFISH	LIV	FSH		1	NO	1	ID	ID	T	W	C	C	2016-06-13	2016-06-12	I	NY
2016874392	PVLI	PTEROIS	VOLITANS		RED	LIONFISH	LIV	FSH		3	NO	4	ID	ID	T	W	C	C	2016-06-13	2016-06-12	I	NY
2016874407	PVLI	PTEROIS	VOLITANS		RED	LIONFISH	LIV	FSH		1	NO	1	ID	ID	T	W	C	C	2016-06-13	2016-06-11	I	NY
2016874407	DEZE	DENDROCHIRUS	ZEBRA		DWARF	LIONFISH	LIV	FSH		1	NO	1	ID	ID	T	W	C	C	2016-06-13	2016-06-11	I	NY
2016874433	PVLI	PTEROIS	VOLITANS		RED	LIONFISH	LIV	FSH		5	NO	15	PH	PH	T	W	C	C	2016-06-13	2016-06-12	I	NY
2016874822	DEZE	DENDROCHIRUS	ZEBRA		DWARF	LIONFISH	LIV	FSH		10	NO	16	ID	ID	T	W	C	C	2016-06-14	2016-06-14	I	LA
2016874857	DEBR	DENDROCHIRUS	BRACHYPTERUS		FUZZY DWARF	LIONFISH	LIV	FSH		3	NO	26	VS	CA	T	W	C	C	2016-06-14	2016-06-14	E	LA
2016874863	PVLI	PTEROIS	VOLITANS		RED	LIONFISH	LIV	FSH		2	NO	8	BZ	BZ	T	W	C	C	2016-06-14	2016-06-14	I	LA
2016874867	PVLI	PTEROIS	VOLITANS		RED	LIONFISH	LIV	FSH		11	NO	20	PH	PH	T	W	C	C	2016-06-14	2016-06-14	I	LA
2016874867	PLUN	PTEROIS	LUNULATA		COMMON	LIONFISH	LIV	FSH		9	NO	11	PH	PH	T	W	C	C	2016-06-14	2016-06-14	I	LA
2016874867	PTNN	PTEROIS	ANTENNATA		ANTENNATA	LIONFISH	LIV	FSH		7	NO	6	PH	PH	T	W	C	C	2016-06-14	2016-06-14	I	LA
2016874867	DEZE	DENDROCHIRUS	ZEBRA		DWARF	LIONFISH	LIV	FSH		18	NO	11	PH	PH	T	W	C	C	2016-06-14	2016-06-14	I	LA
2016875036	PTNN	PTEROIS	ANTENNATA		ANTENNATA	LIONFISH	LIV	FSH		1	NO	2	PH	PH	T	W	C	C	2016-06-14	2016-06-14	I	SF
2016875036	DBIO	DENDROCHIRUS	BIOCELLATUS		FU MANCHU	LIONFISH	LIV	FSH		3	NO	9	PH	PH	T	W	C	C	2016-06-14	2016-06-14	I	SF
2016875036	PVLI	PTEROIS	VOLITANS		RED	LIONFISH	LIV	FSH		3	NO	11	PH	PH	T	W	C	C	2016-06-14	2016-06-14	I	SF
2016875042	PVLI	PTEROIS	VOLITANS		RED	LIONFISH	LIV	FSH		6	NO	11	PH	PH	T	W	C	C	2016-06-14	2016-06-14	I	CH
2016875042	PLUN	PTEROIS	LUNULATA		COMMON	LIONFISH	LIV	FSH		6	NO	7	PH	PH	T	W	C	C	2016-06-14	2016-06-14	I	CH
2016875395	DEZE	DENDROCHIRUS	ZEBRA		DWARF	LIONFISH	LIV	FSH		7	NO	5	ID	ID	T	C	C	C	2016-06-15	2016-06-15	I	DF
2016875470	PVLI	PTEROIS	VOLITANS		RED	LIONFISH	LIV	FSH		1	NO	2	ID	ID	T	W	C	C	2016-06-15	2016-06-12	I	NY
2016875513	PVLI	PTEROIS	VOLITANS		RED	LIONFISH	LIV	FSH		6	NO	11	PH	PH	T	W	C	C	2016-06-15	2016-06-15	I	LA
2016875513	PTNN	PTEROIS	ANTENNATA		ANTENNATA	LIONFISH	LIV	FSH		2	NO	2	PH	PH	T	W	C	C	2016-06-15	2016-06-15	I	LA
2016875513	DEZE	DENDROCHIRUS	ZEBRA		DWARF	LIONFISH	LIV	FSH		9	NO	4	PH	PH	T	W	C	C	2016-06-15	2016-06-15	I	LA
2016875572	DEZE	DENDROCHIRUS	ZEBRA		DWARF	LIONFISH	LIV	FSH		4	NO	3	PH	PH	T	W	C	C	2016-06-15	2016-06-15	I	AT
2016875574	PVLI	PTEROIS	VOLITANS		RED	LIONFISH	LIV	FSH		12	NO	60	LK	LK	T	W	C	C	2016-06-15	2016-06-15	I	AT
2016875661	PVLI	PTEROIS	VOLITANS		RED	LIONFISH	LIV	FSH		7	NO	17	PH	PH	T	W	C	C	2016-06-15	2016-06-15	I	LA
2016875663	PVLI	PTEROIS	VOLITANS		RED	LIONFISH	LIV	FSH		24	NO	24	LK	LK	T	W	C	C	2016-06-15	2016-06-15	I	LA
2016875710	PVLI	PTEROIS	VOLITANS		RED	LIONFISH	LIV	FSH		14	NO	35	ID	ID	T	W	C	C	2016-06-15	2016-06-16	I	LA
2016875710	DBIO	DENDROCHIRUS	BIOCELLATUS		FU MANCHU	LIONFISH	LIV	FSH		1	NO	1	ID	ID	T	W	C	C	2016-06-15	2016-06-16	I	LA
2016875732	PVLI	PTEROIS	VOLITANS		RED	LIONFISH	LIV	FSH		5	NO	4	PH	PH	T	W	C	C	2016-06-15	2016-06-15	I	LA
2016875732	DEZE	DENDROCHIRUS	ZEBRA		DWARF	LIONFISH	LIV	FSH		2	NO	1	PH	PH	T	W	C	C	2016-06-15	2016-06-15	I	LA
2016876109	PVLI	PTEROIS	VOLITANS		RED	LIONFISH	LIV	FSH		3	NO	1	PH	PH	T	W	C	C	2016-06-16	2016-06-16	I	NY
2016876109	PVLI	PTEROIS	VOLITANS		RED	LIONFISH	LIV	FSH		1	NO	0	PH	PH	T	W	C	C	2016-06-16	2016-06-16	I	NY
2016876109	PTNN	PTEROIS	ANTENNATA		ANTENNATA	LIONFISH	LIV	FSH		2	NO	1	PH	PH	T	W	C	C	2016-06-16	2016-06-16	I	NY
2016876296	PVLI	PTEROIS	VOLITANS		RED	LIONFISH	LIV	FSH		4	NO	26	LK	LK	T	W	C	C	2016-06-16	2016-06-16	I	LA
2016876367	DEZE	DENDROCHIRUS	ZEBRA		DWARF	LIONFISH	LIV	FSH		1	NO	1	PH	PH	T	W	C	C	2016-06-16	2016-06-16	I	LA
2016876367	DEBR	DENDROCHIRUS	BRACHYPTERUS		FUZZY DWARF	LIONFISH	LIV	FSH		40	NO	32	PH	PH	T	W	C	C	2016-06-16	2016-06-16	I	LA
2016876367	PVLI	PTEROIS	VOLITANS		RED	LIONFISH	LIV	FSH		7	NO	19	PH	PH	T	W	C	C	2016-06-16	2016-06-16	I	LA
2016876367	DBIO	DENDROCHIRUS	BIOCELLATUS		FU MANCHU	LIONFISH	LIV	FSH		5	NO	17	PH	PH	T	W	C	C	2016-06-16	2016-06-16	I	LA
2016876367	PTNN	PTEROIS	ANTENNATA		ANTENNATA	LIONFISH	LIV	FSH		5	NO	7	PH	PH	T	W	C	C	2016-06-16	2016-06-16	I	LA
2016876413	PVLI	PTEROIS	VOLITANS		RED	LIONFISH	LIV	FSH		1	NO	1	VN	VN	T	W	C	C	2016-06-16	2016-06-16	I	LA
2016876515	PVLI	PTEROIS	VOLITANS		RED	LIONFISH	LIV	FSH		1	NO	3	PH	PH	T	W	C	C	2016-06-16	2016-06-16	I	SE
2016876515	DEZE	DENDROCHIRUS	ZEBRA		DWARF	LIONFISH	LIV	FSH		2	NO	3	PH	PH	T	W	C	C	2016-06-16	2016-06-16	I	SE
2016876937	DEZE	DENDROCHIRUS	ZEBRA		DWARF	LIONFISH	LIV	FSH		14	NO	8	ID	ID	T	W	C	C	2016-06-17	2016-06-17	I	LA
2016876937	DEBR	DENDROCHIRUS	BRACHYPTERUS		FUZZY DWARF	LIONFISH	LIV	FSH		3	NO	2	ID	ID	T	W	C	C	2016-06-17	2016-06-17	I	LA
2016876937	PRAD	PTEROIS	RADIATA		RADIATA	LIONFISH	LIV	FSH		1	NO	4	ID	ID	T	W	C	C	2016-06-17	2016-06-17	I	LA
2016876973	DEBR	DENDROCHIRUS	BRACHYPTERUS		FUZZY DWARF	LIONFISH	LIV	FSH		10	NO	8	PH	PH	T	W	C	C	2016-06-17	2016-06-17	I	LA
2016876977	DEBR	DENDROCHIRUS	BRACHYPTERUS		FUZZY DWARF	LIONFISH	LIV	FSH		1	NO	1	PH	PH	T	W	C	C	2016-06-17	2016-06-17	I	LA
2016876977	DEZE	DENDROCHIRUS	ZEBRA		DWARF	LIONFISH	LIV	FSH		6	NO	1	PH	PH	T	W	C	C	2016-06-17	2016-06-17	I	LA
2016876977	DBIO	DENDROCHIRUS	BIOCELLATUS		FU MANCHU	LIONFISH	LIV	FSH		2	NO	4	PH	PH	T	W	C	C	2016-06-17	2016-06-17	I	LA
2016877001	DDC*	DENDROCHIRUS	SPECIES			LIONFISH	LIV	FSH		4	NO	2	PH	PH	T	W	C	C	2016-06-17	2016-06-17	I	SF
2016877001	BFF?	PTEROIS	SPECIES			LIONFISH	LIV	FSH		7	NO	8	PH	PH	T	W	C	C	2016-06-17	2016-06-17	I	SF
2016877327	DEZE	DENDROCHIRUS	ZEBRA		DWARF	LIONFISH	LIV	FSH		8	NO	10	ID	ID	T	W	C	C	2016-06-18	2016-06-18	I	LA
2016877327	DBIO	DENDROCHIRUS	BIOCELLATUS		FU MANCHU	LIONFISH	LIV	FSH		1	NO	5	ID	ID	T	W	C	C	2016-06-18	2016-06-18	I	LA
2016877327	PVLI	PTEROIS	VOLITANS		RED	LIONFISH	LIV	FSH		12	NO	48	ID	ID	T	W	C	C	2016-06-18	2016-06-18	I	LA
2016877328	PVLI	PTEROIS	VOLITANS		RED	LIONFISH	LIV	FSH		5	NO	16	ID	ID	T	W	C	C	2016-06-18	2016-06-18	I	LA
2016877328	DBIO	DENDROCHIRUS	BIOCELLATUS		FU MANCHU	LIONFISH	LIV	FSH		2	NO	7	ID	ID	T	W	C	C	2016-06-18	2016-06-18	I	LA
2016877335	PVLI	PTEROIS	VOLITANS		RED	LIONFISH	LIV	FSH		3	NO	7	PH	PH	T	W	C	C	2016-06-18	2016-06-18	I	LA
2016877335	DEZE	DENDROCHIRUS	ZEBRA		DWARF	LIONFISH	LIV	FSH		4	NO	3	PH	PH	T	W	C	C	2016-06-18	2016-06-18	I	LA
2016877336	DBIO	DENDROCHIRUS	BIOCELLATUS		FU MANCHU	LIONFISH	LIV	FSH		3	NO	5	PH	PH	T	W	C	C	2016-06-18	2016-06-18	I	LA
2016877336	PTNN	PTEROIS	ANTENNATA		ANTENNATA	LIONFISH	LIV	FSH		1	NO	1	PH	PH	T	W	C	C	2016-06-18	2016-06-18	I	LA
2016877343	PRAD	PTEROIS	RADIATA		RADIATA	LIONFISH	LIV	FSH		2	NO	13	ID	ID	T	W	C	C	2016-06-18	2016-06-19	I	LA
2016877343	PVLI	PTEROIS	VOLITANS		RED	LIONFISH	LIV	FSH		5	NO	27	ID	ID	T	W	C	C	2016-06-18	2016-06-19	I	LA
2016877371	PVLI	PTEROIS	VOLITANS		RED	LIONFISH	LIV	FSH		30	NO	15	VS	CA	T	W	C	C	2016-06-19	2016-06-19	E	LA
2016877372	PVLI	PTEROIS	VOLITANS		RED	LIONFISH	LIV	FSH		38	NO	213	VS	MX	T	W	C	C	2016-06-19	2016-06-19	E	LA
2016877372	DEZE	DENDROCHIRUS	ZEBRA		DWARF	LIONFISH	LIV	FSH		22	NO	116	VS	MX	T	W	C	C	2016-06-19	2016-06-19	E	LA
2016877374	DEZE	DENDROCHIRUS	ZEBRA		DWARF	LIONFISH	LIV	FSH		2	NO	6	VS	MX	T	W	C	C	2016-06-19	2016-06-19	E	LA
2016877374	DEBR	DENDROCHIRUS	BRACHYPTERUS		FUZZY DWARF	LIONFISH	LIV	FSH		2	NO	7	VS	MX	T	W	C	C	2016-06-19	2016-06-19	E	LA
2016877374	PVLI	PTEROIS	VOLITANS		RED	LIONFISH	LIV	FSH		6	NO	26	VS	MX	T	W	C	C	2016-06-19	2016-06-19	E	LA
2016877374	PTNN	PTEROIS	ANTENNATA		ANTENNATA	LIONFISH	LIV	FSH		2	NO	6	VS	MX	T	W	C	C	2016-06-19	2016-06-19	E	LA
2016877398	DBIO	DENDROCHIRUS	BIOCELLATUS		FU MANCHU	LIONFISH	LIV	FSH		2	NO	7	PH	PH	T	W	C	C	2016-06-19	2016-06-19	I	LA
2016877398	PVLI	PTEROIS	VOLITANS		RED	LIONFISH	LIV	FSH		17	NO	49	PH	PH	T	W	C	C	2016-06-19	2016-06-19	I	LA
2016877398	PTNN	PTEROIS	ANTENNATA		ANTENNATA	LIONFISH	LIV	FSH		7	NO	13	PH	PH	T	W	C	C	2016-06-19	2016-06-19	I	LA
2016877398	DEZE	DENDROCHIRUS	ZEBRA		DWARF	LIONFISH	LIV	FSH		26	NO	32	PH	PH	T	W	C	C	2016-06-19	2016-06-19	I	LA
2016877415	PVLI	PTEROIS	VOLITANS		RED	LIONFISH	LIV	FSH		3	NO	10	VS	MX	T	W	C	C	2016-06-19	2016-06-19	E	LA
2016877486	PTNN	PTEROIS	ANTENNATA		ANTENNATA	LIONFISH	LIV	FSH		2	NO	1	PH	PH	T	W	C	C	2016-06-20	2016-06-20	I	NY
2016877486	DEZE	DENDROCHIRUS	ZEBRA		DWARF	LIONFISH	LIV	FSH		2	NO	1	PH	PH	T	W	C	C	2016-06-20	2016-06-20	I	NY
2016877593	DEZE	DENDROCHIRUS	ZEBRA		DWARF	LIONFISH	LIV	FSH		4	NO	2	PH	PH	T	W	C	C	2016-06-20	2016-06-20	I	DF
2016877630	DEZE	DENDROCHIRUS	ZEBRA		DWARF	LIONFISH	LIV	FSH		19	NO	11	ID	ID	T	W	C	C	2016-06-20	2016-06-18	I	CH
2016877630	DEBR	DENDROCHIRUS	BRACHYPTERUS		FUZZY DWARF	LIONFISH	LIV	FSH		1	NO	1	ID	ID	T	W	C	C	2016-06-20	2016-06-18	I	CH
2016877630	PTNN	PTEROIS	ANTENNATA		ANTENNATA	LIONFISH	LIV	FSH		5	NO	5	ID	ID	T	W	C	C	2016-06-20	2016-06-18	I	CH
2016877630	PRAD	PTEROIS	RADIATA		RADIATA	LIONFISH	LIV	FSH		1	NO	3	ID	ID	T	W	C	C	2016-06-20	2016-06-18	I	CH
2016877639	PRAD	PTEROIS	RADIATA		RADIATA	LIONFISH	LIV	FSH		4	NO	14	KE	KE	T	W	C	C	2016-06-20	2016-06-20	I	LA
2016877639	PTNN	PTEROIS	ANTENNATA		ANTENNATA	LIONFISH	LIV	FSH		10	NO	11	KE	KE	T	W	C	C	2016-06-20	2016-06-20	I	LA
2016877639	PVLI	PTEROIS	VOLITANS		RED	LIONFISH	LIV	FSH		44	NO	158	KE	KE	T	W	C	C	2016-06-20	2016-06-20	I	LA
2016877704	PVLI	PTEROIS	VOLITANS		RED	LIONFISH	LIV	FSH		10	NO	18	PH	PH	T	W	C	C	2016-06-20	2016-06-20	I	LA
2016877704	DBIO	DENDROCHIRUS	BIOCELLATUS		FU MANCHU	LIONFISH	LIV	FSH		3	NO	8	PH	PH	T	W	C	C	2016-06-20	2016-06-20	I	LA
2016877704	PTNN	PTEROIS	ANTENNATA		ANTENNATA	LIONFISH	LIV	FSH		10	NO	8	PH	PH	T	W	C	C	2016-06-20	2016-06-20	I	LA
2016877704	DEZE	DENDROCHIRUS	ZEBRA		DWARF	LIONFISH	LIV	FSH		5	NO	2	PH	PH	T	W	C	C	2016-06-20	2016-06-20	I	LA
2016877707	DEZE	DENDROCHIRUS	ZEBRA		DWARF	LIONFISH	LIV	FSH		10	NO	13	ID	ID	T	W	C	C	2016-06-20	2016-06-20	I	LA
2016877712	PVLI	PTEROIS	VOLITANS		RED	LIONFISH	LIV	FSH		3	NO	8	LK	LK	T	W	C	C	2016-06-20	2016-06-20	I	LA
2016877713	DBIO	DENDROCHIRUS	BIOCELLATUS		FU MANCHU	LIONFISH	LIV	FSH		2	NO	7	ID	ID	T	W	C	C	2016-06-20	2016-06-20	I	LA
2016877713	PRAD	PTEROIS	RADIATA		RADIATA	LIONFISH	LIV	FSH		2	NO	7	ID	ID	T	W	C	C	2016-06-20	2016-06-20	I	LA
2016877716	DBIO	DENDROCHIRUS	BIOCELLATUS		FU MANCHU	LIONFISH	LIV	FSH		3	NO	4	ID	ID	T	W	C	C	2016-06-20	2016-06-20	I	LA
2016877716	PVLI	PTEROIS	VOLITANS		RED	LIONFISH	LIV	FSH		1	NO	5	ID	ID	T	W	C	C	2016-06-20	2016-06-20	I	LA
2016877716	DEZE	DENDROCHIRUS	ZEBRA		DWARF	LIONFISH	LIV	FSH		39	NO	19	ID	ID	T	W	C	C	2016-06-20	2016-06-20	I	LA
2016877718	DEZE	DENDROCHIRUS	ZEBRA		DWARF	LIONFISH	LIV	FSH		1	NO	1	ID	ID	T	W	C	C	2016-06-20	2016-06-20	I	LA
2016877718	DBIO	DENDROCHIRUS	BIOCELLATUS		FU MANCHU	LIONFISH	LIV	FSH		1	NO	2	ID	ID	T	W	C	C	2016-06-20	2016-06-20	I	LA
2016877718	PRAD	PTEROIS	RADIATA		RADIATA	LIONFISH	LIV	FSH		1	NO	2	ID	ID	T	W	C	C	2016-06-20	2016-06-20	I	LA
2016877729	PVLI	PTEROIS	VOLITANS		RED	LIONFISH	LIV	FSH		12	NO	50	LK	LK	T	W	C	C	2016-06-20	2016-06-20	I	LA
2016878276	PVLI	PTEROIS	VOLITANS		RED	LIONFISH	LIV	FSH		2	NO	2	PH	PH	T	W	C	C	2016-06-21	2016-06-18	I	NY
2016878276	PTNN	PTEROIS	ANTENNATA		ANTENNATA	LIONFISH	LIV	FSH		2	NO	1	PH	PH	T	W	C	C	2016-06-21	2016-06-18	I	NY
2016878276	DEZE	DENDROCHIRUS	ZEBRA		DWARF	LIONFISH	LIV	FSH		6	NO	1	PH	PH	T	W	C	C	2016-06-21	2016-06-18	I	NY
2016878281	PVLI	PTEROIS	VOLITANS		RED	LIONFISH	LIV	FSH		10	NO	5	LK	LK	T	W	C	C	2016-06-21	2016-06-19	I	NY
2016878289	PVLI	PTEROIS	VOLITANS		RED	LIONFISH	LIV	FSH		4	NO	5	ID	ID	T	W	C	C	2016-06-21	2016-06-19	I	NY
2016878289	PTNN	PTEROIS	ANTENNATA		ANTENNATA	LIONFISH	LIV	FSH		1	NO	1	ID	ID	T	W	C	C	2016-06-21	2016-06-19	I	NY
2016878289	DEZE	DENDROCHIRUS	ZEBRA		DWARF	LIONFISH	LIV	FSH		2	NO	1	ID	ID	T	W	C	C	2016-06-21	2016-06-19	I	NY
2016878390	PVLI	PTEROIS	VOLITANS		RED	LIONFISH	LIV	FSH		6	NO	11	PH	PH	T	W	C	C	2016-06-21	2016-06-21	I	CH
2016878390	PLUN	PTEROIS	LUNULATA		COMMON	LIONFISH	LIV	FSH		6	NO	7	PH	PH	T	W	C	C	2016-06-21	2016-06-21	I	CH
2016878630	PVLI	PTEROIS	VOLITANS		RED	LIONFISH	LIV	FSH		12	NO	25	ID	ID	T	W	C	C	2016-06-21	2016-06-19	I	NY
2016878810	DEZE	DENDROCHIRUS	ZEBRA		DWARF	LIONFISH	LIV	FSH		11	NO	16	PH	PH	T	W	C	C	2016-06-22	2016-06-22	I	MI
2016879032	DEZE	DENDROCHIRUS	ZEBRA		DWARF	LIONFISH	LIV	FSH		7	NO	4	PH	PH	T	W	C	C	2016-06-22	2016-06-22	I	LA
2016879032	PVLI	PTEROIS	VOLITANS		RED	LIONFISH	LIV	FSH		16	NO	29	PH	PH	T	W	C	C	2016-06-22	2016-06-22	I	LA
2016879032	PLUN	PTEROIS	LUNULATA		COMMON	LIONFISH	LIV	FSH		4	NO	5	PH	PH	T	W	C	C	2016-06-22	2016-06-22	I	LA
2016879032	PTNN	PTEROIS	ANTENNATA		ANTENNATA	LIONFISH	LIV	FSH		4	NO	3	PH	PH	T	W	C	C	2016-06-22	2016-06-22	I	LA
2016879032	PRAD	PTEROIS	RADIATA		RADIATA	LIONFISH	LIV	FSH		5	NO	20	PH	PH	T	W	C	C	2016-06-22	2016-06-22	I	LA
2016879087	PRAD	PTEROIS	RADIATA		RADIATA	LIONFISH	LIV	FSH		2	NO	1	PF	PF	T	W	C	C	2016-06-22	2016-06-22	I	LA
2016879088	PVLI	PTEROIS	VOLITANS		RED	LIONFISH	LIV	FSH		20	NO	20	LK	LK	T	W	C	C	2016-06-22	2016-06-22	I	LA
2016879281	PVLI	PTEROIS	VOLITANS		RED	LIONFISH	LIV	FSH		2	NO	2	ID	ID	T	W	C	C	2016-06-22	2016-06-15	I	NY
2016879281	DBIO	DENDROCHIRUS	BIOCELLATUS		FU MANCHU	LIONFISH	LIV	FSH		3	NO	4	ID	ID	T	W	C	C	2016-06-22	2016-06-15	I	NY
2016879281	PTNN	PTEROIS	ANTENNATA		ANTENNATA	LIONFISH	LIV	FSH		2	NO	1	ID	ID	T	W	C	C	2016-06-22	2016-06-15	I	NY
2016879281	DEZE	DENDROCHIRUS	ZEBRA		DWARF	LIONFISH	LIV	FSH		3	NO	2	ID	ID	T	W	C	C	2016-06-22	2016-06-15	I	NY
2016879592	DEZE	DENDROCHIRUS	ZEBRA		DWARF	LIONFISH	LIV	FSH		4	NO	0	PH	PH	T	W	C	C	2016-06-23	2016-06-23	I	NY
2016879592	PTNN	PTEROIS	ANTENNATA		ANTENNATA	LIONFISH	LIV	FSH		1	NO	0	PH	PH	T	W	C	C	2016-06-23	2016-06-23	I	NY
2016879592	DBIO	DENDROCHIRUS	BIOCELLATUS		FU MANCHU	LIONFISH	LIV	FSH		2	NO	1	PH	PH	T	W	C	C	2016-06-23	2016-06-23	I	NY
2016879592	PVLI	PTEROIS	VOLITANS		RED	LIONFISH	LIV	FSH		3	NO	1	PH	PH	T	W	C	C	2016-06-23	2016-06-23	I	NY
2016879625	DEBR	DENDROCHIRUS	BRACHYPTERUS		FUZZY DWARF	LIONFISH	LIV	FSH		6	NO	4	PH	PH	T	W	C	C	2016-06-23	2016-06-23	I	NY
2016879626	DEBR	DENDROCHIRUS	BRACHYPTERUS		FUZZY DWARF	LIONFISH	LIV	FSH		4	NO	10	KE	KE	T	W	C	C	2016-06-23	2016-06-23	I	NY
2016879626	DEZE	DENDROCHIRUS	ZEBRA		DWARF	LIONFISH	LIV	FSH		4	NO	10	KE	KE	T	W	C	C	2016-06-23	2016-06-23	I	NY
2016879626	PVLI	PTEROIS	VOLITANS		RED	LIONFISH	LIV	FSH		5	NO	18	KE	KE	T	W	C	C	2016-06-23	2016-06-23	I	NY
2016879626	PTNN	PTEROIS	ANTENNATA		ANTENNATA	LIONFISH	LIV	FSH		3	NO	3	KE	KE	T	W	C	C	2016-06-23	2016-06-23	I	NY
2016879626	PRAD	PTEROIS	RADIATA		RADIATA	LIONFISH	LIV	FSH		3	NO	11	KE	KE	T	W	C	C	2016-06-23	2016-06-23	I	NY
2016879673	DEZE	DENDROCHIRUS	ZEBRA		DWARF	LIONFISH	LIV	FSH		17	NO	9	PH	PH	T	W	C	C	2016-06-23	2016-06-23	I	LA
2016879742	PVLI	PTEROIS	VOLITANS		RED	LIONFISH	LIV	FSH		2	NO	5	PH	PH	T	W	C	C	2016-06-23	2016-06-23	I	LA
2016879742	DBIO	DENDROCHIRUS	BIOCELLATUS		FU MANCHU	LIONFISH	LIV	FSH		3	NO	11	PH	PH	T	W	C	C	2016-06-23	2016-06-23	I	LA
2016879742	DEBR	DENDROCHIRUS	BRACHYPTERUS		FUZZY DWARF	LIONFISH	LIV	FSH		40	NO	32	PH	PH	T	W	C	C	2016-06-23	2016-06-23	I	LA
2016879742	DEZE	DENDROCHIRUS	ZEBRA		DWARF	LIONFISH	LIV	FSH		13	NO	12	PH	PH	T	W	C	C	2016-06-23	2016-06-23	I	LA
2016879788	PVLI	PTEROIS	VOLITANS		RED	LIONFISH	LIV	FSH		2	NO	14	LK	LK	T	W	C	C	2016-06-23	2016-06-23	I	LA
2016879788	PRAD	PTEROIS	RADIATA		RADIATA	LIONFISH	LIV	FSH		2	NO	14	LK	LK	T	W	C	C	2016-06-23	2016-06-23	I	LA
2016880193	PVLI	PTEROIS	VOLITANS		RED	LIONFISH	LIV	FSH		1	NO	1	PH	PH	T	W	C	C	2016-06-24	2016-06-24	I	NY
2016880193	DBIO	DENDROCHIRUS	BIOCELLATUS		FU MANCHU	LIONFISH	LIV	FSH		1	NO	2	PH	PH	T	W	C	C	2016-06-24	2016-06-24	I	NY
2016880290	PTNN	PTEROIS	ANTENNATA		ANTENNATA	LIONFISH	LIV	FSH		3	NO	4	ID	ID	T	W	C	C	2016-06-24	2016-06-24	I	LA
2016880290	PRAD	PTEROIS	RADIATA		RADIATA	LIONFISH	LIV	FSH		2	NO	8	ID	ID	T	W	C	C	2016-06-24	2016-06-24	I	LA
2016880290	DEZE	DENDROCHIRUS	ZEBRA		DWARF	LIONFISH	LIV	FSH		9	NO	6	ID	ID	T	W	C	C	2016-06-24	2016-06-24	I	LA
2016880290	DEBR	DENDROCHIRUS	BRACHYPTERUS		FUZZY DWARF	LIONFISH	LIV	FSH		1	NO	1	ID	ID	T	W	C	C	2016-06-24	2016-06-24	I	LA
2016880297	DEBR	DENDROCHIRUS	BRACHYPTERUS		FUZZY DWARF	LIONFISH	LIV	FSH		8	NO	6	PH	PH	T	W	C	C	2016-06-24	2016-06-24	I	LA
2016880297	DEZE	DENDROCHIRUS	ZEBRA		DWARF	LIONFISH	LIV	FSH		25	NO	31	PH	PH	T	W	C	C	2016-06-24	2016-06-24	I	LA
2016880297	PVLI	PTEROIS	VOLITANS		RED	LIONFISH	LIV	FSH		4	NO	11	PH	PH	T	W	C	C	2016-06-24	2016-06-24	I	LA
2016880376	PVLI	PTEROIS	VOLITANS		RED	LIONFISH	LIV	FSH		2	NO	10	LK	LK	T	W	C	C	2016-06-24	2016-06-24	I	LA
2016880595	DDC*	DENDROCHIRUS	SPECIES			LIONFISH	LIV	FSH		6	NO	7	ID	ID	T	W	C	C	2016-06-24	2016-06-24	I	SF
2016880742	DBIO	DENDROCHIRUS	BIOCELLATUS		FU MANCHU	LIONFISH	LIV	FSH		2	NO	3	PH	PH	T	W	C	C	2016-06-25	2016-06-25	I	LA
2016880744	PVLI	PTEROIS	VOLITANS		RED	LIONFISH	LIV	FSH		34	NO	119	ID	ID	T	W	C	C	2016-06-25	2016-06-25	I	LA
2016880745	DEZE	DENDROCHIRUS	ZEBRA		DWARF	LIONFISH	LIV	FSH		4	NO	14	PH	PH	T	W	C	C	2016-06-25	2016-06-25	I	LA
2016880769	DEZE	DENDROCHIRUS	ZEBRA		DWARF	LIONFISH	LIV	FSH		3	NO	2	PH	PH	T	W	C	C	2016-06-25	2016-06-25	I	LA
2016880769	PVLI	PTEROIS	VOLITANS		RED	LIONFISH	LIV	FSH		4	NO	10	PH	PH	T	W	C	C	2016-06-25	2016-06-25	I	LA
2016880770	DEZE	DENDROCHIRUS	ZEBRA		DWARF	LIONFISH	LIV	FSH		1	NO	1	ID	ID	T	W	C	C	2016-06-25	2016-06-25	I	LA
2016880817	DEZE	DENDROCHIRUS	ZEBRA		DWARF	LIONFISH	LIV	FSH		10	NO	53	VS	MX	T	W	C	C	2016-06-26	2016-06-26	E	LA
2016880817	PVLI	PTEROIS	VOLITANS		RED	LIONFISH	LIV	FSH		26	NO	136	VS	MX	T	W	C	C	2016-06-26	2016-06-26	E	LA
2016880817	PRAD	PTEROIS	RADIATA		RADIATA	LIONFISH	LIV	FSH		9	NO	81	VS	MX	T	W	C	C	2016-06-26	2016-06-26	E	LA
2016880830	PTNN	PTEROIS	ANTENNATA		ANTENNATA	LIONFISH	LIV	FSH		7	NO	13	PH	PH	T	W	C	C	2016-06-26	2016-06-26	I	LA
2016880830	PVLI	PTEROIS	VOLITANS		RED	LIONFISH	LIV	FSH		17	NO	51	PH	PH	T	W	C	C	2016-06-26	2016-06-26	I	LA
2016880830	DBIO	DENDROCHIRUS	BIOCELLATUS		FU MANCHU	LIONFISH	LIV	FSH		2	NO	7	PH	PH	T	W	C	C	2016-06-26	2016-06-26	I	LA
2016880830	DEZE	DENDROCHIRUS	ZEBRA		DWARF	LIONFISH	LIV	FSH		6	NO	7	PH	PH	T	W	C	C	2016-06-26	2016-06-26	I	LA
2016880865	DEZE	DENDROCHIRUS	ZEBRA		DWARF	LIONFISH	LIV	FSH		2	NO	1	PH	PH	T	W	C	C	2016-06-27	2016-06-27	I	MI
2016880887	PVLI	PTEROIS	VOLITANS		RED	LIONFISH	LIV	FSH		14	NO	46	LK	LK	T	W	C	C	2016-06-27	2016-06-27	I	NY
2016880956	PVLI	PTEROIS	VOLITANS		RED	LIONFISH	LIV	FSH		4	NO	3	PH	PH	T	W	C	C	2016-06-27	2016-06-25	I	NY
2016880956	DEZE	DENDROCHIRUS	ZEBRA		DWARF	LIONFISH	LIV	FSH		5	NO	1	PH	PH	T	W	C	C	2016-06-27	2016-06-25	I	NY
2016880975	PVLI	PTEROIS	VOLITANS		RED	LIONFISH	LIV	FSH		1	NO	5	PH	PH	T	W	C	C	2016-06-27	2016-06-25	I	CH
2016880975	PTNN	PTEROIS	ANTENNATA		ANTENNATA	LIONFISH	LIV	FSH		3	NO	3	PH	PH	T	W	C	C	2016-06-27	2016-06-25	I	CH
2016880975	PRAD	PTEROIS	RADIATA		RADIATA	LIONFISH	LIV	FSH		1	NO	4	PH	PH	T	W	C	C	2016-06-27	2016-06-25	I	CH
2016880975	DEZE	DENDROCHIRUS	ZEBRA		DWARF	LIONFISH	LIV	FSH		10	NO	4	PH	PH	T	W	C	C	2016-06-27	2016-06-25	I	CH
2016880975	DEBR	DENDROCHIRUS	BRACHYPTERUS		FUZZY DWARF	LIONFISH	LIV	FSH		9	NO	1	PH	PH	T	W	C	C	2016-06-27	2016-06-25	I	CH
2016880977	PTNN	PTEROIS	ANTENNATA		ANTENNATA	LIONFISH	LIV	FSH		2	NO	5	PH	PH	T	W	C	C	2016-06-25	2016-06-25	I	CH
2016880977	PVLI	PTEROIS	VOLITANS		RED	LIONFISH	LIV	FSH		2	NO	7	PH	PH	T	W	C	C	2016-06-25	2016-06-25	I	CH
2016880977	DBIO	DENDROCHIRUS	BIOCELLATUS		FU MANCHU	LIONFISH	LIV	FSH		1	NO	7	PH	PH	T	W	C	C	2016-06-25	2016-06-25	I	CH
2016880978	DEBR	DENDROCHIRUS	BRACHYPTERUS		FUZZY DWARF	LIONFISH	LIV	FSH		1	NO	1	ID	ID	T	W	C	C	2016-06-25	2016-06-25	I	CH
2016880978	DEZE	DENDROCHIRUS	ZEBRA		DWARF	LIONFISH	LIV	FSH		11	NO	6	ID	ID	T	W	C	C	2016-06-25	2016-06-25	I	CH
2016881001	DEZE	DENDROCHIRUS	ZEBRA		DWARF	LIONFISH	LIV	FSH		1	NO	1	LK	LK	T	W	C	C	2016-06-27	2016-05-26	I	NY
2016881001	DEBR	DENDROCHIRUS	BRACHYPTERUS		FUZZY DWARF	LIONFISH	LIV	FSH		3	NO	1	LK	LK	T	W	C	C	2016-06-27	2016-05-26	I	NY
2016881001	PVLI	PTEROIS	VOLITANS		RED	LIONFISH	LIV	FSH		1	NO	1	LK	LK	T	C	C	C	2016-06-27	2016-05-26	I	NY
2016881028	DEZE	DENDROCHIRUS	ZEBRA		DWARF	LIONFISH	LIV	FSH		5	NO	13	LK	LK	T	W	C	C	2016-06-27	2016-06-27	I	SF
2016881041	DEZE	DENDROCHIRUS	ZEBRA		DWARF	LIONFISH	LIV	FSH		9	NO	3	ID	ID	T	W	C	C	2016-06-27	2016-06-27	I	LA
2016881041	DEBR	DENDROCHIRUS	BRACHYPTERUS		FUZZY DWARF	LIONFISH	LIV	FSH		5	NO	2	ID	ID	T	W	C	C	2016-06-27	2016-06-27	I	LA
2016881075	DBIO	DENDROCHIRUS	BIOCELLATUS		FU MANCHU	LIONFISH	LIV	FSH		4	NO	14	ID	ID	T	W	C	C	2016-06-27	2016-06-27	I	LA
2016881077	PVLI	PTEROIS	VOLITANS		RED	LIONFISH	LIV	FSH		4	NO	7	ID	ID	T	W	C	C	2016-06-27	2016-06-27	I	LA
2016881079	DBIO	DENDROCHIRUS	BIOCELLATUS		FU MANCHU	LIONFISH	LIV	FSH		4	NO	14	ID	ID	T	W	C	C	2016-06-27	2016-06-27	I	LA
2016881079	PRAD	PTEROIS	RADIATA		RADIATA	LIONFISH	LIV	FSH		1	NO	1	ID	ID	T	W	C	C	2016-06-27	2016-06-27	I	LA
2016881079	DEBR	DENDROCHIRUS	BRACHYPTERUS		FUZZY DWARF	LIONFISH	LIV	FSH		1	NO	1	ID	ID	T	W	C	C	2016-06-27	2016-06-27	I	LA
2016881079	DEZE	DENDROCHIRUS	ZEBRA		DWARF	LIONFISH	LIV	FSH		14	NO	7	ID	ID	T	W	C	C	2016-06-27	2016-06-27	I	LA
2016881085	PVLI	PTEROIS	VOLITANS		RED	LIONFISH	LIV	FSH		6	NO	15	LK	LK	T	W	C	C	2016-06-27	2016-06-27	I	LA
2016881090	PVLI	PTEROIS	VOLITANS		RED	LIONFISH	LIV	FSH		41	NO	148	KE	KE	T	W	C	C	2016-06-27	2016-06-27	I	LA
2016881090	PTNN	PTEROIS	ANTENNATA		ANTENNATA	LIONFISH	LIV	FSH		21	NO	23	KE	KE	T	W	C	C	2016-06-27	2016-06-27	I	LA
2016881090	DEZE	DENDROCHIRUS	ZEBRA		DWARF	LIONFISH	LIV	FSH		4	NO	10	KE	KE	T	W	C	C	2016-06-27	2016-06-27	I	LA
2016881097	PVLI	PTEROIS	VOLITANS		RED	LIONFISH	LIV	FSH		32	NO	83	LK	LK	T	W	C	C	2016-06-27	2016-06-27	I	LA
2016881244	PVLI	PTEROIS	VOLITANS		RED	LIONFISH	LIV	FSH		2	NO	5	PH	PH	T	W	C	C	2016-06-27	2016-06-27	I	MP
2016881244	PLUN	PTEROIS	LUNULATA		COMMON	LIONFISH	LIV	FSH		1	NO	2	PH	PH	T	W	C	C	2016-06-27	2016-06-27	I	MP
2016881669	PVLI	PTEROIS	VOLITANS		RED	LIONFISH	LIV	FSH		5	NO	10	PH	PH	T	W	C	C	2016-06-28	2016-06-26	I	NY
2016881669	PTNN	PTEROIS	ANTENNATA		ANTENNATA	LIONFISH	LIV	FSH		5	NO	10	PH	PH	T	W	C	C	2016-06-28	2016-06-26	I	NY
2016881669	DEBR	DENDROCHIRUS	BRACHYPTERUS		FUZZY DWARF	LIONFISH	LIV	FSH		6	NO	5	PH	PH	T	W	C	C	2016-06-28	2016-06-26	I	NY
2016881669	DEZE	DENDROCHIRUS	ZEBRA		DWARF	LIONFISH	LIV	FSH		11	NO	33	PH	PH	T	W	C	C	2016-06-28	2016-06-26	I	NY
2016881862	PVLI	PTEROIS	VOLITANS		RED	LIONFISH	LIV	FSH		6	NO	11	PH	PH	T	W	C	C	2016-06-28	2016-06-28	I	CH
2016881862	PLUN	PTEROIS	LUNULATA		COMMON	LIONFISH	LIV	FSH		1	NO	1	PH	PH	T	W	C	C	2016-06-28	2016-06-28	I	CH
2016881872	PVLI	PTEROIS	VOLITANS		RED	LIONFISH	LIV	FSH		3	NO	5	PH	PH	T	W	C	C	2016-06-28	2016-06-28	I	LA
2016881872	PTNN	PTEROIS	ANTENNATA		ANTENNATA	LIONFISH	LIV	FSH		1	NO	1	PH	PH	T	W	C	C	2016-06-28	2016-06-28	I	LA
2016881872	DEZE	DENDROCHIRUS	ZEBRA		DWARF	LIONFISH	LIV	FSH		3	NO	2	PH	PH	T	W	C	C	2016-06-28	2016-06-28	I	LA
2016881889	DEZE	DENDROCHIRUS	ZEBRA		DWARF	LIONFISH	LIV	FSH		6	NO	2	ID	ID	T	W	C	C	2016-06-28	2016-06-28	I	LA
2016881962	PRAD	PTEROIS	RADIATA		RADIATA	LIONFISH	LIV	FSH		2	NO	6	PH	PH	T	W	C	C	2016-06-28	2016-06-27	I	SF
2016881962	PVLI	PTEROIS	VOLITANS		RED	LIONFISH	LIV	FSH		4	NO	12	PH	PH	T	W	C	C	2016-06-28	2016-06-27	I	SF
2016882300	PVLI	PTEROIS	VOLITANS		RED	LIONFISH	LIV	FSH		4	NO	3	PH	PH	T	W	C	C	2016-06-29	2016-06-29	I	DF
2016882300	DEZE	DENDROCHIRUS	ZEBRA		DWARF	LIONFISH	LIV	FSH		2	NO	1	PH	PH	T	W	C	C	2016-06-29	2016-06-29	I	DF
2016882338	PVLI	PTEROIS	VOLITANS		RED	LIONFISH	LIV	FSH		4	NO	3	ID	ID	T	W	C	C	2016-06-29	2016-06-29	I	NY
2016882499	PVLI	PTEROIS	VOLITANS		RED	LIONFISH	LIV	FSH		21	NO	24	LK	LK	T	W	C	C	2016-06-29	2016-06-29	I	LA
2016882560	PVLI	PTEROIS	VOLITANS		RED	LIONFISH	LIV	FSH		1	NO	4	BZ	BZ	T	W	C	C	2016-06-29	2016-06-29	I	LA
2016883143	DDC*	DENDROCHIRUS	SPECIES			LIONFISH	LIV	FSH		1	NO	2	PH	PH	T	W	C	C	2016-06-30	2016-06-30	I	DE
2016883232	PVLI	PTEROIS	VOLITANS		RED	LIONFISH	LIV	FSH		7	NO	19	PH	PH	T	W	C	C	2016-06-30	2016-06-30	I	LA
2016883232	PTNN	PTEROIS	ANTENNATA		ANTENNATA	LIONFISH	LIV	FSH		7	NO	11	PH	PH	T	W	C	C	2016-06-30	2016-06-30	I	LA
2016883232	DEZE	DENDROCHIRUS	ZEBRA		DWARF	LIONFISH	LIV	FSH		12	NO	11	PH	PH	T	W	C	C	2016-06-30	2016-06-30	I	LA
2016883232	DEBR	DENDROCHIRUS	BRACHYPTERUS		FUZZY DWARF	LIONFISH	LIV	FSH		50	NO	40	PH	PH	T	W	C	C	2016-06-30	2016-06-30	I	LA
2016883296	PVLI	PTEROIS	VOLITANS		RED	LIONFISH	LIV	FSH		15	NO	15	VN	VN	T	W	C	C	2016-06-30	2016-06-30	I	LA
2016883296	DEZE	DENDROCHIRUS	ZEBRA		DWARF	LIONFISH	LIV	FSH		3	NO	1	VN	VN	T	W	C	C	2016-06-30	2016-06-30	I	LA
2016883473	DEZE	DENDROCHIRUS	ZEBRA		DWARF	LIONFISH	LIV	FSH		1	NO	1	PH	PH	T	W	C	C	2016-06-30	2016-06-30	I	SE
2016883473	PVLI	PTEROIS	VOLITANS		RED	LIONFISH	LIV	FSH		1	NO	3	PH	PH	T	W	C	C	2016-06-30	2016-06-30	I	SE
2016883942	DBIO	DENDROCHIRUS	BIOCELLATUS		FU MANCHU	LIONFISH	LIV	FSH		1	NO	4	ID	ID	T	W	C	C	2016-07-01	2016-07-01	I	LA
2016883942	PTNN	PTEROIS	ANTENNATA		ANTENNATA	LIONFISH	LIV	FSH		3	NO	4	ID	ID	T	W	C	C	2016-07-01	2016-07-01	I	LA
2016883942	PRAD	PTEROIS	RADIATA		RADIATA	LIONFISH	LIV	FSH		5	NO	21	ID	ID	T	W	C	C	2016-07-01	2016-07-01	I	LA
2016883942	DEZE	DENDROCHIRUS	ZEBRA		DWARF	LIONFISH	LIV	FSH		10	NO	6	ID	ID	T	W	C	C	2016-07-01	2016-07-01	I	LA
2016883942	DEBR	DENDROCHIRUS	BRACHYPTERUS		FUZZY DWARF	LIONFISH	LIV	FSH		1	NO	1	ID	ID	T	W	C	C	2016-07-01	2016-07-01	I	LA
2016883948	DEBR	DENDROCHIRUS	BRACHYPTERUS		FUZZY DWARF	LIONFISH	LIV	FSH		9	NO	3	PH	PH	T	W	C	C	2016-07-01	2016-07-01	I	LA
2016883951	DBIO	DENDROCHIRUS	BIOCELLATUS		FU MANCHU	LIONFISH	LIV	FSH		1	NO	3	ID	ID	T	W	C	C	2016-07-01	2016-07-01	I	LA
2016883951	PRAD	PTEROIS	RADIATA		RADIATA	LIONFISH	LIV	FSH		3	NO	15	ID	ID	T	W	C	C	2016-07-01	2016-07-01	I	LA
2016883951	DEBR	DENDROCHIRUS	BRACHYPTERUS		FUZZY DWARF	LIONFISH	LIV	FSH		3	NO	1	ID	ID	T	W	C	C	2016-07-01	2016-07-01	I	LA
2016883951	DEZE	DENDROCHIRUS	ZEBRA		DWARF	LIONFISH	LIV	FSH		10	NO	5	ID	ID	T	W	C	C	2016-07-01	2016-07-01	I	LA
2016883952	DEZE	DENDROCHIRUS	ZEBRA		DWARF	LIONFISH	LIV	FSH		2	NO	2	PH	PH	T	W	C	C	2016-07-01	2016-07-01	I	LA
2016883952	DEBR	DENDROCHIRUS	BRACHYPTERUS		FUZZY DWARF	LIONFISH	LIV	FSH		3	NO	2	PH	PH	T	W	C	C	2016-07-01	2016-07-01	I	LA
2016883952	PTNN	PTEROIS	ANTENNATA		ANTENNATA	LIONFISH	LIV	FSH		1	NO	1	PH	PH	T	W	C	C	2016-07-01	2016-07-01	I	LA
2016883952	PVLI	PTEROIS	VOLITANS		RED	LIONFISH	LIV	FSH		11	NO	32	PH	PH	T	W	C	C	2016-07-01	2016-07-01	I	LA
2016884042	DDC*	DENDROCHIRUS	SPECIES			LIONFISH	LIV	FSH		6	NO	5	ID	ID	T	W	C	C	2016-07-01	2016-07-01	I	SF
2016884045	PVLI	PTEROIS	VOLITANS		RED	LIONFISH	LIV	FSH		1	NO	2	PH	PH	T	W	C	C	2016-07-01	2016-07-01	I	SF
2016884177	PVLI	PTEROIS	VOLITANS		RED	LIONFISH	LIV	FSH		41	NO	143	ID	ID	T	W	C	C	2016-07-02	2016-07-02	I	LA
2016884181	PVLI	PTEROIS	VOLITANS		RED	LIONFISH	LIV	FSH		14	NO	56	ID	ID	T	W	C	C	2016-07-02	2016-07-02	I	LA
2016884181	DBIO	DENDROCHIRUS	BIOCELLATUS		FU MANCHU	LIONFISH	LIV	FSH		1	NO	5	ID	ID	T	W	C	C	2016-07-02	2016-07-02	I	LA
2016884181	DEZE	DENDROCHIRUS	ZEBRA		DWARF	LIONFISH	LIV	FSH		6	NO	7	ID	ID	T	W	C	C	2016-07-02	2016-07-02	I	LA
2016884186	PVLI	PTEROIS	VOLITANS		RED	LIONFISH	LIV	FSH		2	NO	3	ID	ID	T	W	C	C	2016-07-02	2016-07-03	I	LA
2016884187	PVLI	PTEROIS	VOLITANS		RED	LIONFISH	LIV	FSH		6	NO	14	PH	PH	T	W	C	C	2016-07-02	2016-07-02	I	LA
2016884189	DEBR	DENDROCHIRUS	BRACHYPTERUS		FUZZY DWARF	LIONFISH	LIV	FSH		1	NO	1	ID	ID	T	W	C	C	2016-07-02	2016-07-02	I	LA
2016884194	DEZE	DENDROCHIRUS	ZEBRA		DWARF	LIONFISH	LIV	FSH		25	NO	20	ID	ID	T	W	C	C	2016-07-02	2016-07-02	I	LA
2016884194	PVLI	PTEROIS	VOLITANS		RED	LIONFISH	LIV	FSH		18	NO	57	ID	ID	T	W	C	C	2016-07-02	2016-07-02	I	LA
2016884238	PTNN	PTEROIS	ANTENNATA		ANTENNATA	LIONFISH	LIV	FSH		12	NO	59	VS	MX	T	W	C	C	2016-07-03	2016-07-03	E	LA
2016884238	PVLI	PTEROIS	VOLITANS		RED	LIONFISH	LIV	FSH		40	NO	225	VS	MX	T	W	C	C	2016-07-03	2016-07-03	E	LA
2016884238	DEZE	DENDROCHIRUS	ZEBRA		DWARF	LIONFISH	LIV	FSH		20	NO	114	VS	MX	T	W	C	C	2016-07-03	2016-07-03	E	LA
2016884245	PRAD	PTEROIS	RADIATA		RADIATA	LIONFISH	LIV	FSH		5	NO	36	LK	LK	T	W	C	C	2016-07-03	2016-07-03	I	LA
2016884245	PVLI	PTEROIS	VOLITANS		RED	LIONFISH	LIV	FSH		4	NO	27	LK	LK	T	W	C	C	2016-07-03	2016-07-03	I	LA
2016884248	PVLI	PTEROIS	VOLITANS		RED	LIONFISH	LIV	FSH		30	NO	15	VS	CA	T	W	C	C	2016-07-03	2016-07-03	E	LA
2016884256	PVLI	PTEROIS	VOLITANS		RED	LIONFISH	LIV	FSH		3	NO	9	PH	PH	T	W	C	C	2016-07-03	2016-07-03	I	LA
2016884256	PTNN	PTEROIS	ANTENNATA		ANTENNATA	LIONFISH	LIV	FSH		1	NO	2	PH	PH	T	W	C	C	2016-07-03	2016-07-03	I	LA
2016884295	PTNN	PTEROIS	ANTENNATA		ANTENNATA	LIONFISH	LIV	FSH		15	NO	16	KE	KE	T	W	C	C	2016-07-04	2016-07-04	I	LA
2016884295	PRAD	PTEROIS	RADIATA		RADIATA	LIONFISH	LIV	FSH		1	NO	4	KE	KE	T	W	C	C	2016-07-04	2016-07-04	I	LA
2016884295	PVLI	PTEROIS	VOLITANS		RED	LIONFISH	LIV	FSH		27	NO	97	KE	KE	T	W	C	C	2016-07-04	2016-07-04	I	LA
2016884295	DEBR	DENDROCHIRUS	BRACHYPTERUS		FUZZY DWARF	LIONFISH	LIV	FSH		13	NO	33	KE	KE	T	W	C	C	2016-07-04	2016-07-04	I	LA
2016884295	DEZE	DENDROCHIRUS	ZEBRA		DWARF	LIONFISH	LIV	FSH		4	NO	10	KE	KE	T	W	C	C	2016-07-04	2016-07-04	I	LA
2016884398	DDC*	DENDROCHIRUS	SPECIES			LIONFISH	LIV	FSH		15	NO	17	PH	PH	T	W	C	C	2016-07-05	2016-07-04	I	MI
2016884442	PTNN	PTEROIS	ANTENNATA		ANTENNATA	LIONFISH	LIV	FSH		1	NO	1	PH	PH	T	W	C	C	2016-07-05	2016-07-02	I	NY
2016884442	PVLI	PTEROIS	VOLITANS		RED	LIONFISH	LIV	FSH		7	NO	9	PH	PH	T	W	C	C	2016-07-05	2016-07-02	I	NY
2016884442	DEZE	DENDROCHIRUS	ZEBRA		DWARF	LIONFISH	LIV	FSH		5	NO	2	PH	PH	T	W	C	C	2016-07-05	2016-07-02	I	NY
2016884493	PVLI	PTEROIS	VOLITANS		RED	LIONFISH	LIV	FSH		4	NO	5	ID	ID	T	W	C	C	2016-07-05	2016-07-03	I	NY
2016884493	PRAD	PTEROIS	RADIATA		RADIATA	LIONFISH	LIV	FSH		1	NO	1	ID	ID	T	W	C	C	2016-07-05	2016-07-03	I	NY
2016884681	PVLI	PTEROIS	VOLITANS		RED	LIONFISH	LIV	FSH		8	NO	20	LK	LK	T	W	C	C	2016-07-05	2016-07-05	I	LA
2016884692	PVLI	PTEROIS	VOLITANS		RED	LIONFISH	LIV	FSH		15	NO	27	PH	PH	T	W	C	C	2016-07-05	2016-07-05	I	LA
2016884692	PLUN	PTEROIS	LUNULATA		COMMON	LIONFISH	LIV	FSH		8	NO	10	PH	PH	T	W	C	C	2016-07-05	2016-07-05	I	LA
2016884692	PRAD	PTEROIS	RADIATA		RADIATA	LIONFISH	LIV	FSH		1	NO	4	PH	PH	T	W	C	C	2016-07-05	2016-07-05	I	LA
2016884692	DEZE	DENDROCHIRUS	ZEBRA		DWARF	LIONFISH	LIV	FSH		19	NO	10	PH	PH	T	W	C	C	2016-07-05	2016-07-05	I	LA
2016884771	PVLI	PTEROIS	VOLITANS		RED	LIONFISH	LIV	FSH		11	NO	26	PH	PH	T	W	C	C	2016-07-05	2016-07-05	I	LA
2016885210	DEZE	DENDROCHIRUS	ZEBRA		DWARF	LIONFISH	LIV	FSH		5	NO	3	PH	PH	T	W	C	C	2016-07-06	2016-07-06	I	DF
2016885298	PVLI	PTEROIS	VOLITANS		RED	LIONFISH	LIV	FSH		1	NO	23	VS	CA	T	W	C	C	2016-07-06	2016-07-06	E	LA
2016885414	PTNN	PTEROIS	ANTENNATA		ANTENNATA	LIONFISH	LIV	FSH		8	NO	6	PH	PH	T	W	C	C	2016-07-06	2016-07-06	I	LA
2016885414	PLUN	PTEROIS	LUNULATA		COMMON	LIONFISH	LIV	FSH		6	NO	7	PH	PH	T	W	C	C	2016-07-06	2016-07-06	I	LA
2016885891	PVLI	PTEROIS	VOLITANS		RED	LIONFISH	LIV	FSH		6	NO	3	PH	PH	T	W	C	C	2016-07-07	2016-07-07	I	NY
2016885891	PTNN	PTEROIS	ANTENNATA		ANTENNATA	LIONFISH	LIV	FSH		4	NO	1	PH	PH	T	W	C	C	2016-07-07	2016-07-07	I	NY
2016885913	DDC*	DENDROCHIRUS	SPECIES			LIONFISH	LIV	FSH		1	NO	5	PH	PH	T	W	C	C	2016-07-07	2016-07-07	I	DE
2016885913	BFF?	PTEROIS	SPECIES			LIONFISH	LIV	FSH		2	NO	4	PH	PH	T	W	C	C	2016-07-07	2016-07-07	I	DE
2016885996	PVLI	PTEROIS	VOLITANS		RED	LIONFISH	LIV	FSH		3	NO	8	LK	LK	T	W	C	C	2016-07-07	2016-07-07	I	SF
2016886086	PVLI	PTEROIS	VOLITANS		RED	LIONFISH	LIV	FSH		26	NO	47	PH	PH	T	W	C	C	2016-07-07	2016-07-07	I	LA
2016886086	PTNN	PTEROIS	ANTENNATA		ANTENNATA	LIONFISH	LIV	FSH		2	NO	2	PH	PH	T	W	C	C	2016-07-07	2016-07-07	I	LA
2016886086	DEZE	DENDROCHIRUS	ZEBRA		DWARF	LIONFISH	LIV	FSH		8	NO	5	PH	PH	T	W	C	C	2016-07-07	2016-07-07	I	LA
2016886133	PVLI	PTEROIS	VOLITANS		RED	LIONFISH	LIV	FSH		66	NO	334	LK	LK	T	W	C	C	2016-07-07	2016-07-07	I	LA
2016886133	PRAD	PTEROIS	RADIATA		RADIATA	LIONFISH	LIV	FSH		10	NO	106	LK	LK	T	W	C	C	2016-07-07	2016-07-07	I	LA
2016886238	PVLI	PTEROIS	VOLITANS		RED	LIONFISH	LIV	FSH		1	NO	1	ID	ID	T	W	C	C	2016-07-07	2016-07-02	I	NY
2016886238	DEZE	DENDROCHIRUS	ZEBRA		DWARF	LIONFISH	LIV	FSH		1	NO	1	ID	ID	T	W	C	C	2016-07-07	2016-07-02	I	NY
2016886309	DEZE	DENDROCHIRUS	ZEBRA		DWARF	LIONFISH	LIV	FSH		6	NO	5	PH	PH	T	W	C	C	2016-07-07	2016-07-07	I	LA
2016886309	DEBR	DENDROCHIRUS	BRACHYPTERUS		FUZZY DWARF	LIONFISH	LIV	FSH		40	NO	32	PH	PH	T	W	C	C	2016-07-07	2016-07-07	I	LA
2016886309	PVLI	PTEROIS	VOLITANS		RED	LIONFISH	LIV	FSH		19	NO	50	PH	PH	T	W	C	C	2016-07-07	2016-07-07	I	LA
2016886309	DBIO	DENDROCHIRUS	BIOCELLATUS		FU MANCHU	LIONFISH	LIV	FSH		5	NO	18	PH	PH	T	W	C	C	2016-07-07	2016-07-07	I	LA
2016886309	PTNN	PTEROIS	ANTENNATA		ANTENNATA	LIONFISH	LIV	FSH		1	NO	2	PH	PH	T	W	C	C	2016-07-07	2016-07-07	I	LA
2016886389	PVLI	PTEROIS	VOLITANS		RED	LIONFISH	LIV	FSH		1	NO	20	VS	MX	T	W	C	C	2016-07-07	2016-07-07	E	LA
2016886625	PVLI	PTEROIS	VOLITANS		RED	LIONFISH	LIV	FSH		4	NO	3	PH	PH	T	W	C	C	2016-07-08	2016-07-08	I	NY
2016886814	PVLI	PTEROIS	VOLITANS		RED	LIONFISH	LIV	FSH		55	NO	198	KE	KE	T	W	C	C	2016-07-08	2016-07-08	I	LA
2016886814	PTNN	PTEROIS	ANTENNATA		ANTENNATA	LIONFISH	LIV	FSH		12	NO	13	KE	KE	T	W	C	C	2016-07-08	2016-07-08	I	LA
2016886814	DEBR	DENDROCHIRUS	BRACHYPTERUS		FUZZY DWARF	LIONFISH	LIV	FSH		8	NO	20	KE	KE	T	W	C	C	2016-07-08	2016-07-08	I	LA
2016886817	PVLI	PTEROIS	VOLITANS		RED	LIONFISH	LIV	FSH		34	NO	98	LK	LK	T	W	C	C	2016-07-08	2016-07-09	I	DF
2016886840	PVLI	PTEROIS	VOLITANS		RED	LIONFISH	LIV	FSH		19	NO	40	KE	KE	T	W	C	C	2016-07-08	2016-07-08	I	LA
2016886840	PTNN	PTEROIS	ANTENNATA		ANTENNATA	LIONFISH	LIV	FSH		3	NO	6	KE	KE	T	W	C	C	2016-07-08	2016-07-08	I	LA
2016886840	DEBR	DENDROCHIRUS	BRACHYPTERUS		FUZZY DWARF	LIONFISH	LIV	FSH		7	NO	12	KE	KE	T	W	C	C	2016-07-08	2016-07-08	I	LA
2016886840	DEZE	DENDROCHIRUS	ZEBRA		DWARF	LIONFISH	LIV	FSH		3	NO	6	KE	KE	T	W	C	C	2016-07-08	2016-07-08	I	LA
2016886841	DEZE	DENDROCHIRUS	ZEBRA		DWARF	LIONFISH	LIV	FSH		2	NO	1	PH	PH	T	W	C	C	2016-07-08	2016-07-08	I	LA
2016886841	DEBR	DENDROCHIRUS	BRACHYPTERUS		FUZZY DWARF	LIONFISH	LIV	FSH		1	NO	1	PH	PH	T	W	C	C	2016-07-08	2016-07-08	I	LA
2016886841	PTNN	PTEROIS	ANTENNATA		ANTENNATA	LIONFISH	LIV	FSH		2	NO	2	PH	PH	T	W	C	C	2016-07-08	2016-07-08	I	LA
2016886841	PVLI	PTEROIS	VOLITANS		RED	LIONFISH	LIV	FSH		6	NO	13	PH	PH	T	W	C	C	2016-07-08	2016-07-08	I	LA
2016886918	PVLI	PTEROIS	VOLITANS		RED	LIONFISH	LIV	FSH		4	NO	12	PH	PH	T	W	C	C	2016-07-08	2016-07-08	I	LA
2016887274	PTNN	PTEROIS	ANTENNATA		ANTENNATA	LIONFISH	LIV	FSH		7	NO	10	PH	PH	T	W	C	C	2016-07-09	2016-07-09	I	LA
2016887287	PVLI	PTEROIS	VOLITANS		RED	LIONFISH	LIV	FSH		1	NO	1	PH	PH	T	W	C	C	2016-07-09	2016-07-09	I	LA
2016887288	PVLI	PTEROIS	VOLITANS		RED	LIONFISH	LIV	FSH		1	NO	45	ID	ID	T	W	C	C	2016-07-09	2016-07-09	I	LA
2016887289	PVLI	PTEROIS	VOLITANS		RED	LIONFISH	LIV	FSH		10	NO	24	PH	PH	T	W	C	C	2016-07-09	2016-07-09	I	LA
2016887289	DEZE	DENDROCHIRUS	ZEBRA		DWARF	LIONFISH	LIV	FSH		12	NO	9	PH	PH	T	W	C	C	2016-07-09	2016-07-09	I	LA
2016887304	DEZE	DENDROCHIRUS	ZEBRA		DWARF	LIONFISH	LIV	FSH		7	NO	6	ID	ID	T	W	C	C	2016-07-09	2016-07-09	I	LA
2016887304	PTNN	PTEROIS	ANTENNATA		ANTENNATA	LIONFISH	LIV	FSH		1	NO	2	ID	ID	T	W	C	C	2016-07-09	2016-07-09	I	LA
2016887340	PVLI	PTEROIS	VOLITANS		RED	LIONFISH	LIV	FSH		34	NO	199	VS	MX	T	W	C	C	2016-07-10	2016-07-10	E	LA
2016887340	DEZE	DENDROCHIRUS	ZEBRA		DWARF	LIONFISH	LIV	FSH		8	NO	42	VS	MX	T	W	C	C	2016-07-10	2016-07-10	E	LA
2016887356	DEZE	DENDROCHIRUS	ZEBRA		DWARF	LIONFISH	LIV	FSH		4	NO	1	ID	ID	T	W	C	C	2016-07-10	2016-07-10	I	LA
2016887373	DEZE	DENDROCHIRUS	ZEBRA		DWARF	LIONFISH	LIV	FSH		8	NO	7	PH	PH	T	W	C	C	2016-07-10	2016-07-10	I	LA
2016887373	PVLI	PTEROIS	VOLITANS		RED	LIONFISH	LIV	FSH		8	NO	23	PH	PH	T	W	C	C	2016-07-10	2016-07-10	I	LA
2016887432	PVLI	PTEROIS	VOLITANS		RED	LIONFISH	LIV	FSH		3	NO	15	PH	PH	T	W	C	C	2016-07-11	2016-07-02	I	CH
2016887432	DEBR	DENDROCHIRUS	BRACHYPTERUS		FUZZY DWARF	LIONFISH	LIV	FSH		1	NO	1	PH	PH	T	W	C	C	2016-07-11	2016-07-02	I	CH
2016887435	PVLI	PTEROIS	VOLITANS		RED	LIONFISH	LIV	FSH		4	NO	13	PH	PH	T	W	C	C	2016-07-11	2016-07-02	I	CH
2016887435	PTNN	PTEROIS	ANTENNATA		ANTENNATA	LIONFISH	LIV	FSH		5	NO	13	PH	PH	T	W	C	C	2016-07-11	2016-07-02	I	CH
2016887447	DBIO	DENDROCHIRUS	BIOCELLATUS		FU MANCHU	LIONFISH	LIV	FSH		1	NO	4	PH	PH	T	W	C	C	2016-07-11	2016-07-11	I	NY
2016887447	DEZE	DENDROCHIRUS	ZEBRA		DWARF	LIONFISH	LIV	FSH		2	NO	1	PH	PH	T	W	C	C	2016-07-11	2016-07-11	I	NY
2016887510	DDC*	DENDROCHIRUS	SPECIES			LIONFISH	LIV	FSH		1	NO	3	PH	PH	T	W	C	C	2016-07-11	2016-07-11	I	MI
2016887632	DEZE	DENDROCHIRUS	ZEBRA		DWARF	LIONFISH	LIV	FSH		1	NO	1	PH	PH	T	W	C	C	2016-07-11	2016-07-09	I	NY
2016887632	PTNN	PTEROIS	ANTENNATA		ANTENNATA	LIONFISH	LIV	FSH		1	NO	1	PH	PH	T	W	C	C	2016-07-11	2016-07-09	I	NY
2016887632	PVLI	PTEROIS	VOLITANS		RED	LIONFISH	LIV	FSH		2	NO	2	PH	PH	T	W	C	C	2016-07-11	2016-07-09	I	NY
2016887632	DBIO	DENDROCHIRUS	BIOCELLATUS		FU MANCHU	LIONFISH	LIV	FSH		2	NO	2	PH	PH	T	W	C	C	2016-07-11	2016-07-09	I	NY
2016887652	PVLI	PTEROIS	VOLITANS		RED	LIONFISH	LIV	FSH		1	NO	3	LK	LK	T	W	C	C	2016-07-11	2016-07-11	I	LA
2016887653	PVLI	PTEROIS	VOLITANS		RED	LIONFISH	LIV	FSH		13	NO	40	ID	ID	T	W	C	C	2016-07-11	2016-07-11	I	LA
2016887677	PRAD	PTEROIS	RADIATA		RADIATA	LIONFISH	LIV	FSH		1	NO	6	ID	ID	T	W	C	C	2016-07-11	2016-07-11	I	LA
2016887677	DEZE	DENDROCHIRUS	ZEBRA		DWARF	LIONFISH	LIV	FSH		5	NO	4	ID	ID	T	W	C	C	2016-07-11	2016-07-11	I	LA
2016887679	DEZE	DENDROCHIRUS	ZEBRA		DWARF	LIONFISH	LIV	FSH		8	NO	4	ID	ID	T	W	C	C	2016-07-11	2016-07-11	I	LA
2016887679	DEBR	DENDROCHIRUS	BRACHYPTERUS		FUZZY DWARF	LIONFISH	LIV	FSH		1	NO	1	ID	ID	T	W	C	C	2016-07-11	2016-07-11	I	LA
2016887679	PRAD	PTEROIS	RADIATA		RADIATA	LIONFISH	LIV	FSH		1	NO	3	ID	ID	T	W	C	C	2016-07-11	2016-07-11	I	LA
2016887683	PTNN	PTEROIS	ANTENNATA		ANTENNATA	LIONFISH	LIV	FSH		2	NO	5	LK	LK	T	W	C	C	2016-07-11	2016-07-11	I	LA
2016887683	PVLI	PTEROIS	VOLITANS		RED	LIONFISH	LIV	FSH		6	NO	15	LK	LK	T	W	C	C	2016-07-11	2016-07-11	I	LA
2016887790	DEZE	DENDROCHIRUS	ZEBRA		DWARF	LIONFISH	LIV	FSH		1	NO	1	ID	ID	T	W	C	C	2016-07-11	2016-07-09	I	NY
2016887943	DEZE	DENDROCHIRUS	ZEBRA		DWARF	LIONFISH	LIV	FSH		2	NO	3	PH	PH	T	W	C	C	2016-07-11	2016-07-10	I	NY
2016887943	PVLI	PTEROIS	VOLITANS		RED	LIONFISH	LIV	FSH		6	NO	18	PH	PH	T	W	C	C	2016-07-11	2016-07-10	I	NY
2016887946	PVLI	PTEROIS	VOLITANS		RED	LIONFISH	LIV	FSH		10	NO	25	LK	LK	T	W	C	C	2016-07-11	2016-07-11	I	LA
2016888225	PVLI	PTEROIS	VOLITANS		RED	LIONFISH	LIV	FSH		4	NO	12	PH	PH	T	W	C	C	2016-07-12	2016-07-12	I	NY
2016888225	DEBR	DENDROCHIRUS	BRACHYPTERUS		FUZZY DWARF	LIONFISH	LIV	FSH		3	NO	3	PH	PH	T	W	C	C	2016-07-12	2016-07-12	I	NY
2016888447	PTNN	PTEROIS	ANTENNATA		ANTENNATA	LIONFISH	LIV	FSH		7	NO	6	PH	PH	T	W	C	C	2016-07-12	2016-07-12	I	LA
2016888447	PRAD	PTEROIS	RADIATA		RADIATA	LIONFISH	LIV	FSH		3	NO	12	PH	PH	T	W	C	C	2016-07-12	2016-07-12	I	LA
2016888447	PVLI	PTEROIS	VOLITANS		RED	LIONFISH	LIV	FSH		18	NO	32	PH	PH	T	W	C	C	2016-07-12	2016-07-12	I	LA
2016888447	DBIO	DENDROCHIRUS	BIOCELLATUS		FU MANCHU	LIONFISH	LIV	FSH		3	NO	8	PH	PH	T	W	C	C	2016-07-12	2016-07-12	I	LA
2016888447	DEZE	DENDROCHIRUS	ZEBRA		DWARF	LIONFISH	LIV	FSH		1	NO	1	PH	PH	T	W	C	C	2016-07-12	2016-07-12	I	LA
2016888466	DBIO	DENDROCHIRUS	BIOCELLATUS		FU MANCHU	LIONFISH	LIV	FSH		1	NO	3	PH	PH	T	W	C	C	2016-07-12	2016-07-12	I	CH
2016888473	PVLI	PTEROIS	VOLITANS		RED	LIONFISH	LIV	FSH		34	NO	119	ID	ID	T	W	C	C	2016-07-12	2016-07-12	I	LA
2016888987	DEBR	DENDROCHIRUS	BRACHYPTERUS		FUZZY DWARF	LIONFISH	LIV	FSH		6	NO	1	PH	PH	T	W	C	C	2016-07-09	2016-07-09	I	CH
2016888987	DEZE	DENDROCHIRUS	ZEBRA		DWARF	LIONFISH	LIV	FSH		3	NO	1	PH	PH	T	W	C	C	2016-07-09	2016-07-09	I	CH
2016888987	DBIO	DENDROCHIRUS	BIOCELLATUS		FU MANCHU	LIONFISH	LIV	FSH		2	NO	5	PH	PH	T	W	C	C	2016-07-09	2016-07-09	I	CH
2016888987	PTNN	PTEROIS	ANTENNATA		ANTENNATA	LIONFISH	LIV	FSH		2	NO	2	PH	PH	T	W	C	C	2016-07-09	2016-07-09	I	CH
2016888988	PTNN	PTEROIS	ANTENNATA		ANTENNATA	LIONFISH	LIV	FSH		4	NO	10	PH	PH	T	W	C	C	2016-07-09	2016-07-09	I	CH
2016889061	PVLI	PTEROIS	VOLITANS		RED	LIONFISH	LIV	FSH		13	NO	33	ID	ID	T	W	C	C	2016-07-13	2016-07-13	I	LA
2016889068	PVLI	PTEROIS	VOLITANS		RED	LIONFISH	LIV	FSH		9	NO	9	LK	LK	T	W	C	C	2016-07-13	2016-07-13	I	LA
2016889196	PVLI	PTEROIS	VOLITANS		RED	LIONFISH	LIV	FSH		7	NO	35	LK	LK	T	W	C	C	2016-07-13	2016-07-13	I	AT
2016889269	PVLI	PTEROIS	VOLITANS		RED	LIONFISH	LIV	FSH		30	NO	119	KE	KE	T	W	C	C	2016-07-13	2016-07-13	I	LA
2016889269	PTNN	PTEROIS	ANTENNATA		ANTENNATA	LIONFISH	LIV	FSH		6	NO	7	KE	KE	T	W	C	C	2016-07-13	2016-07-13	I	LA
2016889645	PTNN	PTEROIS	ANTENNATA		ANTENNATA	LIONFISH	LIV	FSH		1	NO	0	PH	PH	T	W	C	C	2016-07-14	2016-07-14	I	NY
2016889645	PVLI	PTEROIS	VOLITANS		RED	LIONFISH	LIV	FSH		8	NO	2	PH	PH	T	W	C	C	2016-07-14	2016-07-14	I	NY
2016889645	DEBR	DENDROCHIRUS	BRACHYPTERUS		FUZZY DWARF	LIONFISH	LIV	FSH		2	NO	0	PH	PH	T	W	C	C	2016-07-14	2016-07-14	I	NY
2016889770	DEBR	DENDROCHIRUS	BRACHYPTERUS		FUZZY DWARF	LIONFISH	LIV	FSH		1	NO	2	ID	ID	T	W	C	C	2016-07-14	2016-07-14	I	LA
2016889770	DEZE	DENDROCHIRUS	ZEBRA		DWARF	LIONFISH	LIV	FSH		5	NO	10	ID	ID	T	W	C	C	2016-07-14	2016-07-14	I	LA
2016889825	DEZE	DENDROCHIRUS	ZEBRA		DWARF	LIONFISH	LIV	FSH		6	NO	1	ID	ID	T	W	C	C	2016-07-14	2016-07-14	I	LA
2016889839	PVLI	PTEROIS	VOLITANS		RED	LIONFISH	LIV	FSH		4	NO	29	LK	LK	T	W	C	C	2016-07-14	2016-07-14	I	LA
2016889845	PVLI	PTEROIS	VOLITANS		RED	LIONFISH	LIV	FSH		7	NO	7	VN	VN	T	W	C	C	2016-07-14	2016-07-14	I	LA
2016889854	PVLI	PTEROIS	VOLITANS		RED	LIONFISH	LIV	FSH		14	NO	38	PH	PH	T	W	C	C	2016-07-14	2016-07-14	I	LA
2016889854	PRAD	PTEROIS	RADIATA		RADIATA	LIONFISH	LIV	FSH		1	NO	2	PH	PH	T	W	C	C	2016-07-14	2016-07-14	I	LA
2016889854	PTNN	PTEROIS	ANTENNATA		ANTENNATA	LIONFISH	LIV	FSH		1	NO	1	PH	PH	T	W	C	C	2016-07-14	2016-07-14	I	LA
2016889854	DEZE	DENDROCHIRUS	ZEBRA		DWARF	LIONFISH	LIV	FSH		2	NO	2	PH	PH	T	W	C	C	2016-07-14	2016-07-14	I	LA
2016889854	DEBR	DENDROCHIRUS	BRACHYPTERUS		FUZZY DWARF	LIONFISH	LIV	FSH		40	NO	32	PH	PH	T	W	C	C	2016-07-14	2016-07-14	I	LA
2016890559	PVLI	PTEROIS	VOLITANS		RED	LIONFISH	LIV	FSH		25	NO	90	KE	KE	T	W	C	C	2016-07-15	2016-07-15	I	LA
2016890559	PTNN	PTEROIS	ANTENNATA		ANTENNATA	LIONFISH	LIV	FSH		15	NO	16	KE	KE	T	W	C	C	2016-07-15	2016-07-15	I	LA
2016890559	PRAD	PTEROIS	RADIATA		RADIATA	LIONFISH	LIV	FSH		2	NO	7	KE	KE	T	W	C	C	2016-07-15	2016-07-15	I	LA
2016890564	PRAD	PTEROIS	RADIATA		RADIATA	LIONFISH	LIV	FSH		1	NO	4	ID	ID	T	W	C	C	2016-07-15	2016-07-15	I	LA
2016890564	DEBR	DENDROCHIRUS	BRACHYPTERUS		FUZZY DWARF	LIONFISH	LIV	FSH		5	NO	3	ID	ID	T	W	C	C	2016-07-15	2016-07-15	I	LA
2016890564	DEZE	DENDROCHIRUS	ZEBRA		DWARF	LIONFISH	LIV	FSH		17	NO	10	ID	ID	T	W	C	C	2016-07-15	2016-07-15	I	LA
2016890567	PVLI	PTEROIS	VOLITANS		RED	LIONFISH	LIV	FSH		13	NO	36	PH	PH	T	W	C	C	2016-07-15	2016-07-15	I	LA
2016890567	DEBR	DENDROCHIRUS	BRACHYPTERUS		FUZZY DWARF	LIONFISH	LIV	FSH		6	NO	56	PH	PH	T	W	C	C	2016-07-15	2016-07-15	I	LA
2016890571	DBIO	DENDROCHIRUS	BIOCELLATUS		FU MANCHU	LIONFISH	LIV	FSH		3	NO	8	PH	PH	T	W	C	C	2016-07-15	2016-07-15	I	LA
2016890870	DBIO	DENDROCHIRUS	BIOCELLATUS		FU MANCHU	LIONFISH	LIV	FSH		5	NO	18	ID	ID	T	W	C	C	2016-07-16	2016-07-16	I	LA
2016890870	PVLI	PTEROIS	VOLITANS		RED	LIONFISH	LIV	FSH		47	NO	165	ID	ID	T	W	C	C	2016-07-16	2016-07-16	I	LA
2016890872	PVLI	PTEROIS	VOLITANS		RED	LIONFISH	LIV	FSH		5	NO	12	PH	PH	T	W	C	C	2016-07-16	2016-07-16	I	LA
2016890883	PVLI	PTEROIS	VOLITANS		RED	LIONFISH	LIV	FSH		11	NO	44	ID	ID	T	W	C	C	2016-07-16	2016-07-16	I	LA
2016890883	DBIO	DENDROCHIRUS	BIOCELLATUS		FU MANCHU	LIONFISH	LIV	FSH		1	NO	5	ID	ID	T	W	C	C	2016-07-16	2016-07-16	I	LA
2016890883	DEZE	DENDROCHIRUS	ZEBRA		DWARF	LIONFISH	LIV	FSH		7	NO	8	ID	ID	T	W	C	C	2016-07-16	2016-07-16	I	LA
2016890885	DEZE	DENDROCHIRUS	ZEBRA		DWARF	LIONFISH	LIV	FSH		7	NO	2	PH	PH	T	W	C	C	2016-07-16	2016-07-16	I	LA
2016890885	DEBR	DENDROCHIRUS	BRACHYPTERUS		FUZZY DWARF	LIONFISH	LIV	FSH		9	NO	2	PH	PH	T	W	C	C	2016-07-16	2016-07-16	I	LA
2016890887	DEZE	DENDROCHIRUS	ZEBRA		DWARF	LIONFISH	LIV	FSH		6	NO	7	ID	ID	T	W	C	C	2016-07-16	2016-07-16	I	LA
2016890887	PVLI	PTEROIS	VOLITANS		RED	LIONFISH	LIV	FSH		5	NO	17	ID	ID	T	W	C	C	2016-07-16	2016-07-16	I	LA
2016890897	PVLI	PTEROIS	VOLITANS		RED	LIONFISH	LIV	FSH		15	NO	167	VS	MX	T	W	C	C	2016-07-17	2016-07-17	E	LA
2016890897	PTNN	PTEROIS	ANTENNATA		ANTENNATA	LIONFISH	LIV	FSH		2	NO	6	VS	MX	T	W	C	C	2016-07-17	2016-07-17	E	LA
2016890897	DEZE	DENDROCHIRUS	ZEBRA		DWARF	LIONFISH	LIV	FSH		2	NO	6	VS	MX	T	W	C	C	2016-07-17	2016-07-17	E	LA
2016890897	DEBR	DENDROCHIRUS	BRACHYPTERUS		FUZZY DWARF	LIONFISH	LIV	FSH		2	NO	7	VS	MX	T	W	C	C	2016-07-17	2016-07-17	E	LA
2016890913	PTNN	PTEROIS	ANTENNATA		ANTENNATA	LIONFISH	LIV	FSH		14	NO	68	VS	MX	T	W	C	C	2016-07-17	2016-07-17	E	LA
2016890913	PVLI	PTEROIS	VOLITANS		RED	LIONFISH	LIV	FSH		51	NO	279	VS	MX	T	W	C	C	2016-07-17	2016-07-17	E	LA
2016890913	DEZE	DENDROCHIRUS	ZEBRA		DWARF	LIONFISH	LIV	FSH		9	NO	47	VS	MX	T	W	C	C	2016-07-17	2016-07-17	E	LA
2016890915	DEZE	DENDROCHIRUS	ZEBRA		DWARF	LIONFISH	LIV	FSH		9	NO	24	VS	MX	T	W	C	C	2016-07-17	2016-07-17	E	LA
2016890915	PLUN	PTEROIS	LUNULATA		COMMON	LIONFISH	LIV	FSH		42	NO	253	VS	MX	T	W	C	C	2016-07-17	2016-07-17	E	LA
2016890917	PVLI	PTEROIS	VOLITANS		RED	LIONFISH	LIV	FSH		30	NO	15	VS	CA	T	W	C	C	2016-07-17	2016-07-17	E	LA
2016890923	PVLI	PTEROIS	VOLITANS		RED	LIONFISH	LIV	FSH		2	NO	3	ID	ID	T	W	C	C	2016-07-17	2016-07-17	I	LA
2016890934	PVLI	PTEROIS	VOLITANS		RED	LIONFISH	LIV	FSH		2	NO	6	PH	PH	T	W	C	C	2016-07-17	2016-07-17	I	LA
2016890934	DBIO	DENDROCHIRUS	BIOCELLATUS		FU MANCHU	LIONFISH	LIV	FSH		2	NO	7	PH	PH	T	W	C	C	2016-07-17	2016-07-17	I	LA
2016890934	PTNN	PTEROIS	ANTENNATA		ANTENNATA	LIONFISH	LIV	FSH		6	NO	12	PH	PH	T	W	C	C	2016-07-17	2016-07-17	I	LA
2016890934	DEZE	DENDROCHIRUS	ZEBRA		DWARF	LIONFISH	LIV	FSH		2	NO	2	PH	PH	T	W	C	C	2016-07-17	2016-07-17	I	LA
2016890988	DDC*	DENDROCHIRUS	SPECIES			LIONFISH	LIV	FSH		1	NO	3	PH	PH	T	W	C	C	2016-07-18	2016-07-18	I	MI
2016891015	PVLI	PTEROIS	VOLITANS		RED	LIONFISH	LIV	FSH		3	NO	11	ID	ID	T	W	C	C	2016-07-16	2016-07-16	I	CH
2016891015	DEZE	DENDROCHIRUS	ZEBRA		DWARF	LIONFISH	LIV	FSH		13	NO	13	ID	ID	T	W	C	C	2016-07-16	2016-07-16	I	CH
2016891015	DEBR	DENDROCHIRUS	BRACHYPTERUS		FUZZY DWARF	LIONFISH	LIV	FSH		3	NO	5	ID	ID	T	W	C	C	2016-07-16	2016-07-16	I	CH
2016891019	DEBR	DENDROCHIRUS	BRACHYPTERUS		FUZZY DWARF	LIONFISH	LIV	FSH		5	NO	3	ID	ID	T	W	C	C	2016-07-16	2016-07-16	I	CH
2016891019	DEZE	DENDROCHIRUS	ZEBRA		DWARF	LIONFISH	LIV	FSH		17	NO	9	ID	ID	T	W	C	C	2016-07-16	2016-07-16	I	CH
2016891019	PTNN	PTEROIS	ANTENNATA		ANTENNATA	LIONFISH	LIV	FSH		1	NO	1	ID	ID	T	W	C	C	2016-07-16	2016-07-16	I	CH
2016891020	DEZE	DENDROCHIRUS	ZEBRA		DWARF	LIONFISH	LIV	FSH		18	NO	6	ID	ID	T	W	C	C	2016-07-18	2016-07-18	I	NY
2016891156	DEBR	DENDROCHIRUS	BRACHYPTERUS		FUZZY DWARF	LIONFISH	LIV	FSH		1	NO	1	PH	PH	T	W	C	C	2016-07-18	2016-07-18	I	DF
2016891228	DEZE	DENDROCHIRUS	ZEBRA		DWARF	LIONFISH	LIV	FSH		5	NO	4	ID	ID	T	W	C	C	2016-07-18	2016-07-18	I	LA
2016891268	DEZE	DENDROCHIRUS	ZEBRA		DWARF	LIONFISH	LIV	FSH		45	NO	24	ID	ID	T	W	C	C	2016-07-18	2016-07-18	I	LA
2016891268	DEBR	DENDROCHIRUS	BRACHYPTERUS		FUZZY DWARF	LIONFISH	LIV	FSH		2	NO	1	ID	ID	T	W	C	C	2016-07-18	2016-07-18	I	LA
2016891268	PRAD	PTEROIS	RADIATA		RADIATA	LIONFISH	LIV	FSH		1	NO	3	ID	ID	T	W	C	C	2016-07-18	2016-07-18	I	LA
2016891268	DBIO	DENDROCHIRUS	BIOCELLATUS		FU MANCHU	LIONFISH	LIV	FSH		6	NO	10	ID	ID	T	W	C	C	2016-07-18	2016-07-18	I	LA
2016891272	PVLI	PTEROIS	VOLITANS		RED	LIONFISH	LIV	FSH		3	NO	7	LK	LK	T	W	C	C	2016-07-18	2016-07-18	I	LA
2016891406	PVLI	PTEROIS	VOLITANS		RED	LIONFISH	LIV	FSH		1	NO	1	LK	LK	T	W	C	C	2016-07-18	2016-07-17	I	NY
2016891413	PVLI	PTEROIS	VOLITANS		RED	LIONFISH	LIV	FSH		3	NO	2	PH	PH	T	W	C	C	2016-07-18	2016-07-16	I	NY
2016891413	DBIO	DENDROCHIRUS	BIOCELLATUS		FU MANCHU	LIONFISH	LIV	FSH		1	NO	2	PH	PH	T	W	C	C	2016-07-18	2016-07-16	I	NY
2016891413	DEZE	DENDROCHIRUS	ZEBRA		DWARF	LIONFISH	LIV	FSH		1	NO	1	PH	PH	T	W	C	C	2016-07-18	2016-07-16	I	NY
2016891439	PVLI	PTEROIS	VOLITANS		RED	LIONFISH	LIV	FSH		5	NO	13	LK	LK	H	W	C	C	2016-07-18	2016-07-17	I	NY
2016891868	PVLI	PTEROIS	VOLITANS		RED	LIONFISH	LIV	FSH		8	NO	10	PH	PH	T	W	C	C	2016-07-19	2016-07-19	I	SF
2016891986	PVLI	PTEROIS	VOLITANS		RED	LIONFISH	LIV	FSH		5	NO	85	VS	BR	T	W	C	C	2016-07-19	2016-07-19	E	LA
2016892099	PVLI	PTEROIS	VOLITANS		RED	LIONFISH	LIV	FSH		6	NO	11	PH	PH	T	W	C	C	2016-07-19	2016-07-19	I	CH
2016892099	PLUN	PTEROIS	LUNULATA		COMMON	LIONFISH	LIV	FSH		1	NO	1	PH	PH	T	W	C	C	2016-07-19	2016-07-19	I	CH
2016892713	PVLI	PTEROIS	VOLITANS		RED	LIONFISH	LIV	FSH		10	NO	29	LK	LK	T	W	C	C	2016-07-20	2016-07-20	I	CH
2016892728	DEZE	DENDROCHIRUS	ZEBRA		DWARF	LIONFISH	LIV	FSH		2	NO	1	ID	ID	T	W	C	C	2016-07-20	2016-07-20	I	NY
2016892831	PVLI	PTEROIS	VOLITANS		RED	LIONFISH	LIV	FSH		1	NO	2	PH	PH	T	W	C	C	2016-07-20	2016-07-20	I	AT
2016892834	PVLI	PTEROIS	VOLITANS		RED	LIONFISH	LIV	FSH		7	NO	17	PH	PH	T	W	C	C	2016-07-20	2016-07-20	I	DF
2016892848	PVLI	PTEROIS	VOLITANS		RED	LIONFISH	LIV	FSH		15	NO	27	PH	PH	T	W	C	C	2016-07-20	2016-07-20	I	LA
2016892848	PTNN	PTEROIS	ANTENNATA		ANTENNATA	LIONFISH	LIV	FSH		2	NO	2	PH	PH	T	W	C	C	2016-07-20	2016-07-20	I	LA
2016892848	DEZE	DENDROCHIRUS	ZEBRA		DWARF	LIONFISH	LIV	FSH		17	NO	10	PH	PH	T	W	C	C	2016-07-20	2016-07-20	I	LA
2016892852	DEZE	DENDROCHIRUS	ZEBRA		DWARF	LIONFISH	LIV	FSH		2	NO	4	KE	KE	T	W	C	C	2016-07-20	2016-07-20	I	LA
2016892852	DEBR	DENDROCHIRUS	BRACHYPTERUS		FUZZY DWARF	LIONFISH	LIV	FSH		19	NO	38	KE	KE	T	W	C	C	2016-07-20	2016-07-20	I	LA
2016892852	PTNN	PTEROIS	ANTENNATA		ANTENNATA	LIONFISH	LIV	FSH		2	NO	4	KE	KE	T	W	C	C	2016-07-20	2016-07-20	I	LA
2016892852	PVLI	PTEROIS	VOLITANS		RED	LIONFISH	LIV	FSH		14	NO	31	KE	KE	T	W	C	C	2016-07-20	2016-07-20	I	LA
2016892854	PVLI	PTEROIS	VOLITANS		RED	LIONFISH	LIV	FSH		10	NO	10	LK	LK	T	W	C	C	2016-07-20	2016-07-20	I	LA
2016892871	PTNN	PTEROIS	ANTENNATA		ANTENNATA	LIONFISH	LIV	FSH		3	NO	4	PH	PH	T	W	C	C	2016-07-20	2016-07-20	I	LA
2016892871	DEBR	DENDROCHIRUS	BRACHYPTERUS		FUZZY DWARF	LIONFISH	LIV	FSH		40	NO	32	PH	PH	T	W	C	C	2016-07-20	2016-07-20	I	LA
2016892871	DEZE	DENDROCHIRUS	ZEBRA		DWARF	LIONFISH	LIV	FSH		1	NO	1	PH	PH	T	W	C	C	2016-07-20	2016-07-20	I	LA
2016893296	DEZE	DENDROCHIRUS	ZEBRA		DWARF	LIONFISH	LIV	FSH		1	NO	0	PH	PH	T	W	C	C	2016-07-21	2016-07-21	I	NY
2016893296	DEBR	DENDROCHIRUS	BRACHYPTERUS		FUZZY DWARF	LIONFISH	LIV	FSH		1	NO	0	PH	PH	T	W	C	C	2016-07-21	2016-07-21	I	NY
2016893296	PVLI	PTEROIS	VOLITANS		RED	LIONFISH	LIV	FSH		10	NO	3	PH	PH	T	W	C	C	2016-07-21	2016-07-21	I	NY
2016893301	DEBR	DENDROCHIRUS	BRACHYPTERUS		FUZZY DWARF	LIONFISH	LIV	FSH		1	NO	1	PH	PH	T	W	C	C	2016-07-21	2016-07-21	I	NY
2016893414	BFF?	PTEROIS	SPECIES			LIONFISH	LIV	FSH		2	NO	4	PH	PH	T	W	C	C	2016-07-21	2016-07-21	I	DE
2016893414	DDC*	DENDROCHIRUS	SPECIES			LIONFISH	LIV	FSH		5	NO	11	PH	PH	T	W	C	C	2016-07-21	2016-07-21	I	DE
2016893494	PVLI	PTEROIS	VOLITANS		RED	LIONFISH	LIV	FSH		7	NO	12	ID	ID	T	W	C	C	2016-07-21	2016-07-21	I	LA
2016893494	DEZE	DENDROCHIRUS	ZEBRA		DWARF	LIONFISH	LIV	FSH		10	NO	2	ID	ID	T	W	C	C	2016-07-21	2016-07-21	I	LA
2016893522	PRAD	PTEROIS	RADIATA		RADIATA	LIONFISH	LIV	FSH		1	NO	4	PH	PH	T	W	C	C	2016-07-21	2016-07-21	I	LA
2016893522	PTNN	PTEROIS	ANTENNATA		ANTENNATA	LIONFISH	LIV	FSH		13	NO	10	PH	PH	T	W	C	C	2016-07-21	2016-07-21	I	LA
2016893522	PLUN	PTEROIS	LUNULATA		COMMON	LIONFISH	LIV	FSH		15	NO	18	PH	PH	T	W	C	C	2016-07-21	2016-07-21	I	LA
2016893538	PVLI	PTEROIS	VOLITANS		RED	LIONFISH	LIV	FSH		2	NO	11	LK	LK	T	W	C	C	2016-07-21	2016-07-21	I	LA
2016893624	PVLI	PTEROIS	VOLITANS		RED	LIONFISH	LIV	FSH		12	NO	32	PH	PH	T	W	C	C	2016-07-21	2016-07-21	I	LA
2016893624	DBIO	DENDROCHIRUS	BIOCELLATUS		FU MANCHU	LIONFISH	LIV	FSH		3	NO	10	PH	PH	T	W	C	C	2016-07-21	2016-07-21	I	LA
2016893624	PTNN	PTEROIS	ANTENNATA		ANTENNATA	LIONFISH	LIV	FSH		3	NO	4	PH	PH	T	W	C	C	2016-07-21	2016-07-21	I	LA
2016893624	DEZE	DENDROCHIRUS	ZEBRA		DWARF	LIONFISH	LIV	FSH		4	NO	4	PH	PH	T	W	C	C	2016-07-21	2016-07-21	I	LA
2016893624	DEBR	DENDROCHIRUS	BRACHYPTERUS		FUZZY DWARF	LIONFISH	LIV	FSH		11	NO	9	PH	PH	T	W	C	C	2016-07-21	2016-07-21	I	LA
2016893934	PVLI	PTEROIS	VOLITANS		RED	LIONFISH	LIV	FSH		4	NO	3	PH	PH	T	W	C	C	2016-07-22	2016-07-22	I	NY
2016894109	PVLI	PTEROIS	VOLITANS		RED	LIONFISH	LIV	FSH		33	NO	119	KE	KE	T	W	C	C	2016-07-22	2016-07-22	I	LA
2016894109	PTNN	PTEROIS	ANTENNATA		ANTENNATA	LIONFISH	LIV	FSH		11	NO	12	KE	KE	T	W	C	C	2016-07-22	2016-07-22	I	LA
2016894109	DEBR	DENDROCHIRUS	BRACHYPTERUS		FUZZY DWARF	LIONFISH	LIV	FSH		15	NO	38	KE	KE	T	W	C	C	2016-07-22	2016-07-22	I	LA
2016894110	DBIO	DENDROCHIRUS	BIOCELLATUS		FU MANCHU	LIONFISH	LIV	FSH		4	NO	6	PH	PH	T	W	C	C	2016-07-22	2016-07-22	I	LA
2016894111	DEZE	DENDROCHIRUS	ZEBRA		DWARF	LIONFISH	LIV	FSH		18	NO	33	ID	ID	T	W	C	C	2016-07-22	2016-07-22	I	LA
2016894113	DEZE	DENDROCHIRUS	ZEBRA		DWARF	LIONFISH	LIV	FSH		33	NO	20	ID	ID	T	W	C	C	2016-07-22	2016-07-22	I	LA
2016894113	DEBR	DENDROCHIRUS	BRACHYPTERUS		FUZZY DWARF	LIONFISH	LIV	FSH		7	NO	4	ID	ID	T	W	C	C	2016-07-22	2016-07-22	I	LA
2016894113	PRAD	PTEROIS	RADIATA		RADIATA	LIONFISH	LIV	FSH		2	NO	8	ID	ID	T	W	C	C	2016-07-22	2016-07-22	I	LA
2016894122	PVLI	PTEROIS	VOLITANS		RED	LIONFISH	LIV	FSH		7	NO	15	PH	PH	T	W	C	C	2016-07-22	2016-07-22	I	LA
2016894122	PRAD	PTEROIS	RADIATA		RADIATA	LIONFISH	LIV	FSH		1	NO	3	PH	PH	T	W	C	C	2016-07-22	2016-07-22	I	LA
2016894122	PTNN	PTEROIS	ANTENNATA		ANTENNATA	LIONFISH	LIV	FSH		3	NO	3	PH	PH	T	W	C	C	2016-07-22	2016-07-22	I	LA
2016894122	DEZE	DENDROCHIRUS	ZEBRA		DWARF	LIONFISH	LIV	FSH		1	NO	1	PH	PH	T	W	C	C	2016-07-22	2016-07-22	I	LA
2016894127	PVLI	PTEROIS	VOLITANS		RED	LIONFISH	LIV	FSH		1	NO	5	LK	LK	T	W	C	C	2016-07-22	2016-07-22	I	LA
2016894129	PVLI	PTEROIS	VOLITANS		RED	LIONFISH	LIV	FSH		14	NO	28	LK	LK	T	W	C	C	2016-07-22	2016-07-22	I	LA
2016894132	PVLI	PTEROIS	VOLITANS		RED	LIONFISH	LIV	FSH		19	NO	56	PH	PH	T	W	C	C	2016-07-22	2016-07-22	I	LA
2016894132	DBIO	DENDROCHIRUS	BIOCELLATUS		FU MANCHU	LIONFISH	LIV	FSH		3	NO	12	PH	PH	T	W	C	C	2016-07-22	2016-07-22	I	LA
2016894132	PTNN	PTEROIS	ANTENNATA		ANTENNATA	LIONFISH	LIV	FSH		4	NO	8	PH	PH	T	W	C	C	2016-07-22	2016-07-22	I	LA
2016894132	DEZE	DENDROCHIRUS	ZEBRA		DWARF	LIONFISH	LIV	FSH		13	NO	16	PH	PH	T	W	C	C	2016-07-22	2016-07-22	I	LA
2016894132	DEBR	DENDROCHIRUS	BRACHYPTERUS		FUZZY DWARF	LIONFISH	LIV	FSH		6	NO	5	PH	PH	T	W	C	C	2016-07-22	2016-07-22	I	LA
2016894133	BFF?	PTEROIS	SPECIES			LIONFISH	LIV	FSH		6	NO	9	LK	LK	T	W	C	C	2016-07-22	2016-07-22	I	SF
2016894349	DEZE	DENDROCHIRUS	ZEBRA		DWARF	LIONFISH	LIV	FSH		1	NO	2	TO	TO	T	W	C	C	2016-07-22	2016-07-22	I	LA
2016894374	DDC*	DENDROCHIRUS	SPECIES			LIONFISH	LIV	FSH		11	NO	6	ID	ID	T	W	C	C	2016-07-22	2016-07-22	I	SF
2016894377	PRAD	PTEROIS	RADIATA		RADIATA	LIONFISH	LIV	FSH		5	NO	18	KE	KE	T	W	C	C	2016-07-22	2016-07-18	I	SF
2016894377	PTNN	PTEROIS	ANTENNATA		ANTENNATA	LIONFISH	LIV	FSH		5	NO	5	KE	KE	T	W	C	C	2016-07-22	2016-07-18	I	SF
2016894377	PVLI	PTEROIS	VOLITANS		RED	LIONFISH	LIV	FSH		5	NO	18	KE	KE	T	W	C	C	2016-07-22	2016-07-18	I	SF
2016894377	DEZE	DENDROCHIRUS	ZEBRA		DWARF	LIONFISH	LIV	FSH		11	NO	28	KE	KE	T	W	C	C	2016-07-22	2016-07-18	I	SF
2016894377	DEBR	DENDROCHIRUS	BRACHYPTERUS		FUZZY DWARF	LIONFISH	LIV	FSH		4	NO	10	KE	KE	T	W	C	C	2016-07-22	2016-07-18	I	SF
2016894494	PVLI	PTEROIS	VOLITANS		RED	LIONFISH	LIV	FSH		14	NO	49	ID	ID	T	W	C	C	2016-07-23	2016-07-23	I	LA
2016894499	PVLI	PTEROIS	VOLITANS		RED	LIONFISH	LIV	FSH		12	NO	48	ID	ID	T	W	C	C	2016-07-23	2016-07-23	I	LA
2016894501	PVLI	PTEROIS	VOLITANS		RED	LIONFISH	LIV	FSH		6	NO	15	PH	PH	T	W	C	C	2016-07-23	2016-07-23	I	LA
2016894501	DEZE	DENDROCHIRUS	ZEBRA		DWARF	LIONFISH	LIV	FSH		1	NO	1380	PH	PH	T	W	C	C	2016-07-23	2016-07-23	I	LA
2016894503	PVLI	PTEROIS	VOLITANS		RED	LIONFISH	LIV	FSH		12	NO	44	ID	ID	P	W	C	C	2016-07-23	2016-07-23	I	LA
2016894503	DBIO	DENDROCHIRUS	BIOCELLATUS		FU MANCHU	LIONFISH	LIV	FSH		2	NO	7	ID	ID	P	W	C	C	2016-07-23	2016-07-23	I	LA
2016894504	DBIO	DENDROCHIRUS	BIOCELLATUS		FU MANCHU	LIONFISH	LIV	FSH		2	NO	1	PH	PH	T	W	C	C	2016-07-23	2016-07-23	I	CH
2016894504	PVLI	PTEROIS	VOLITANS		RED	LIONFISH	LIV	FSH		1	NO	1	PH	PH	T	W	C	C	2016-07-23	2016-07-23	I	CH
2016894504	PTNN	PTEROIS	ANTENNATA		ANTENNATA	LIONFISH	LIV	FSH		10	NO	10	PH	PH	T	W	C	C	2016-07-23	2016-07-23	I	CH
2016894504	DEZE	DENDROCHIRUS	ZEBRA		DWARF	LIONFISH	LIV	FSH		7	NO	1	PH	PH	T	W	C	C	2016-07-23	2016-07-23	I	CH
2016894504	DEBR	DENDROCHIRUS	BRACHYPTERUS		FUZZY DWARF	LIONFISH	LIV	FSH		6	NO	1	PH	PH	T	W	C	C	2016-07-23	2016-07-23	I	CH
2016894506	PVLI	PTEROIS	VOLITANS		RED	LIONFISH	LIV	FSH		7	NO	21	PH	PH	T	W	C	C	2016-07-23	2016-07-23	I	CH
2016894507	PTNN	PTEROIS	ANTENNATA		ANTENNATA	LIONFISH	LIV	FSH		3	NO	3	ID	ID	T	W	C	C	2016-07-23	2016-07-23	I	CH
2016894507	PRAD	PTEROIS	RADIATA		RADIATA	LIONFISH	LIV	FSH		1	NO	3	ID	ID	T	W	C	C	2016-07-23	2016-07-23	I	CH
2016894507	DEBR	DENDROCHIRUS	BRACHYPTERUS		FUZZY DWARF	LIONFISH	LIV	FSH		5	NO	3	ID	ID	T	W	C	C	2016-07-23	2016-07-23	I	CH
2016894507	DEZE	DENDROCHIRUS	ZEBRA		DWARF	LIONFISH	LIV	FSH		38	NO	20	ID	ID	T	W	C	C	2016-07-23	2016-07-23	I	CH
2016894533	PVLI	PTEROIS	VOLITANS		RED	LIONFISH	LIV	FSH		1	NO	7	ID	ID	T	W	C	C	2016-07-24	2016-07-24	I	LA
2016894549	PVLI	PTEROIS	VOLITANS		RED	LIONFISH	LIV	FSH		48	NO	269	VS	MX	T	W	C	C	2016-07-24	2016-07-24	E	LA
2016894549	DEZE	DENDROCHIRUS	ZEBRA		DWARF	LIONFISH	LIV	FSH		12	NO	63	VS	MX	T	W	C	C	2016-07-24	2016-07-24	E	LA
2016894554	DEZE	DENDROCHIRUS	ZEBRA		DWARF	LIONFISH	LIV	FSH		4	NO	5	PH	PH	T	W	C	C	2016-07-24	2016-07-24	I	LA
2016894554	PVLI	PTEROIS	VOLITANS		RED	LIONFISH	LIV	FSH		11	NO	33	PH	PH	T	W	C	C	2016-07-24	2016-07-24	I	LA
2016894554	DBIO	DENDROCHIRUS	BIOCELLATUS		FU MANCHU	LIONFISH	LIV	FSH		1	NO	4	PH	PH	T	W	C	C	2016-07-24	2016-07-24	I	LA
2016894554	PTNN	PTEROIS	ANTENNATA		ANTENNATA	LIONFISH	LIV	FSH		6	NO	12	PH	PH	T	W	C	C	2016-07-24	2016-07-24	I	LA
2016894671	DDC*	DENDROCHIRUS	SPECIES			LIONFISH	LIV	FSH		22	NO	14	PH	PH	T	W	C	C	2016-07-25	2016-07-25	I	MI
2016894822	PVLI	PTEROIS	VOLITANS		RED	LIONFISH	SPE	FSH		15	NO	0	CW	CW	S	W	C	C	2016-07-25	2016-07-06	I	AT
2016894867	PVLI	PTEROIS	VOLITANS		RED	LIONFISH	LIV	FSH		3	NO	5	PH	PH	T	W	C	C	2016-07-25	2016-07-25	I	SF
2016894892	PVLI	PTEROIS	VOLITANS		RED	LIONFISH	LIV	FSH		7	NO	35	ID	ID	T	W	C	C	2016-07-25	2016-07-25	I	LA
2016894892	DEBR	DENDROCHIRUS	BRACHYPTERUS		FUZZY DWARF	LIONFISH	LIV	FSH		4	NO	690	ID	ID	T	W	C	C	2016-07-25	2016-07-25	I	LA
2016894895	PVLI	PTEROIS	VOLITANS		RED	LIONFISH	LIV	FSH		3	NO	7	LK	LK	T	W	C	C	2016-07-25	2016-07-25	I	LA
2016894906	DBIO	DENDROCHIRUS	BIOCELLATUS		FU MANCHU	LIONFISH	LIV	FSH		1	NO	4	ID	ID	T	W	C	C	2016-07-25	2016-07-25	I	LA
2016894906	PRAD	PTEROIS	RADIATA		RADIATA	LIONFISH	LIV	FSH		1	NO	1	ID	ID	T	W	C	C	2016-07-25	2016-07-25	I	LA
2016894909	PTNN	PTEROIS	ANTENNATA		ANTENNATA	LIONFISH	LIV	FSH		1	NO	2	LK	LK	T	W	C	C	2016-07-25	2016-07-25	I	LA
2016894909	PVLI	PTEROIS	VOLITANS		RED	LIONFISH	LIV	FSH		8	NO	19	LK	LK	T	W	C	C	2016-07-25	2016-07-25	I	LA
2016894933	DEBR	DENDROCHIRUS	BRACHYPTERUS		FUZZY DWARF	LIONFISH	LIV	FSH		2	NO	13	ID	ID	T	W	C	C	2016-07-25	2016-07-25	I	LA
2016894933	DEZE	DENDROCHIRUS	ZEBRA		DWARF	LIONFISH	LIV	FSH		24	NO	11	ID	ID	T	W	C	C	2016-07-25	2016-07-25	I	LA
2016894939	PVLI	PTEROIS	VOLITANS		RED	LIONFISH	LIV	FSH		1	NO	2375	PH	PH	T	W	C	C	2016-07-25	2016-07-25	I	LA
2016894948	PVLI	PTEROIS	VOLITANS		RED	LIONFISH	LIV	FSH		32	NO	80	KE	KE	T	W	C	C	2016-07-25	2016-07-25	I	NW
2016894948	PTNN	PTEROIS	ANTENNATA		ANTENNATA	LIONFISH	LIV	FSH		6	NO	16	KE	KE	T	W	C	C	2016-07-25	2016-07-25	I	NW
2016894948	PRAD	PTEROIS	RADIATA		RADIATA	LIONFISH	LIV	FSH		5	NO	33	KE	KE	T	W	C	C	2016-07-25	2016-07-25	I	NW
2016894948	DEZE	DENDROCHIRUS	ZEBRA		DWARF	LIONFISH	LIV	FSH		1	NO	3	KE	KE	T	W	C	C	2016-07-25	2016-07-25	I	NW
2016895032	DEZE	DENDROCHIRUS	ZEBRA		DWARF	LIONFISH	LIV	FSH		5	NO	7	PH	PH	T	W	C	C	2016-07-25	2016-07-24	I	NY
2016895032	PVLI	PTEROIS	VOLITANS		RED	LIONFISH	LIV	FSH		5	NO	15	PH	PH	T	W	C	C	2016-07-25	2016-07-24	I	NY
2016895032	DBIO	DENDROCHIRUS	BIOCELLATUS		FU MANCHU	LIONFISH	LIV	FSH		1	NO	4	PH	PH	T	W	C	C	2016-07-25	2016-07-24	I	NY
2016895350	BFF?	PTEROIS	SPECIES			LIONFISH	LIV	FSH		16	NO	52	US	CA	T	W	C	C	2016-07-26	2016-07-26	E	MI
2016895558	PTNN	PTEROIS	ANTENNATA		ANTENNATA	LIONFISH	LIV	FSH		9	NO	6	PH	PH	T	W	C	C	2016-07-26	2016-07-26	I	LA
2016895558	PRAD	PTEROIS	RADIATA		RADIATA	LIONFISH	LIV	FSH		1	NO	4	PH	PH	T	W	C	C	2016-07-26	2016-07-26	I	LA
2016895558	PVLI	PTEROIS	VOLITANS		RED	LIONFISH	LIV	FSH		9	NO	16	PH	PH	T	W	C	C	2016-07-26	2016-07-26	I	LA
2016895558	PLUN	PTEROIS	LUNULATA		COMMON	LIONFISH	LIV	FSH		6	NO	7	PH	PH	T	W	C	C	2016-07-26	2016-07-26	I	LA
2016895558	DEZE	DENDROCHIRUS	ZEBRA		DWARF	LIONFISH	LIV	FSH		7	NO	4	PH	PH	T	W	C	C	2016-07-26	2016-07-26	I	LA
2016895564	PLUN	PTEROIS	LUNULATA		COMMON	LIONFISH	LIV	FSH		3	NO	4	PH	PH	T	W	C	C	2016-07-26	2016-07-26	I	CH
2016895564	PVLI	PTEROIS	VOLITANS		RED	LIONFISH	LIV	FSH		3	NO	5	PH	PH	T	W	C	C	2016-07-26	2016-07-26	I	CH
2016896113	PVLI	PTEROIS	VOLITANS		RED	LIONFISH	LIV	FSH		3	NO	2	PH	PH	T	W	C	C	2016-07-27	2016-07-27	I	DF
2016896113	DEZE	DENDROCHIRUS	ZEBRA		DWARF	LIONFISH	LIV	FSH		3	NO	1	PH	PH	T	W	C	C	2016-07-27	2016-07-27	I	DF
2016896155	PVLI	PTEROIS	VOLITANS		RED	LIONFISH	LIV	FSH		8	NO	40	LK	LK	T	W	C	C	2016-07-27	2016-07-27	I	AT
2016896223	PVLI	PTEROIS	VOLITANS		RED	LIONFISH	LIV	FSH		4	NO	7	NO	PH	T	W	C	C	2016-07-27	2016-07-27	I	LA
2016896267	PVLI	PTEROIS	VOLITANS		RED	LIONFISH	LIV	FSH		5	NO	12	PH	PH	T	W	C	C	2016-07-27	2016-07-27	I	LA
2016896268	PVLI	PTEROIS	VOLITANS		RED	LIONFISH	LIV	FSH		36	NO	36	LK	LK	T	W	C	C	2016-07-27	2016-07-27	I	LA
2016896315	PVLI	PTEROIS	VOLITANS		RED	LIONFISH	LIV	FSH		1	NO	4	ID	ID	T	W	C	C	2016-07-27	2016-07-27	I	AT
2016896376	PRAD	PTEROIS	RADIATA		RADIATA	LIONFISH	LIV	FSH		3	NO	2	LK	LK	T	W	C	C	2016-07-27	2016-07-24	I	NY
2016896376	DEZE	DENDROCHIRUS	ZEBRA		DWARF	LIONFISH	LIV	FSH		6	NO	5	LK	LK	T	W	C	C	2016-07-27	2016-07-24	I	NY
2016896392	PVLI	PTEROIS	VOLITANS		RED	LIONFISH	LIV	FSH		4	NO	2	PH	PH	T	W	C	C	2016-07-27	2016-07-23	I	NY
2016896410	PVLI	PTEROIS	VOLITANS		RED	LIONFISH	LIV	FSH		3	NO	8	ID	ID	T	W	C	C	2016-07-27	2016-07-24	I	NY
2016896841	DDC*	DENDROCHIRUS	SPECIES			LIONFISH	LIV	FSH		2	NO	5	PH	PH	T	W	C	C	2016-07-28	2016-07-28	I	DE
2016896841	BFF?	PTEROIS	SPECIES			LIONFISH	LIV	FSH		4	NO	9	PH	PH	T	W	C	C	2016-07-28	2016-07-28	I	DE
2016896881	DEZE	DENDROCHIRUS	ZEBRA		DWARF	LIONFISH	LIV	FSH		2	NO	0	PH	PH	T	W	C	C	2016-07-28	2016-07-28	I	NY
2016896881	DEBR	DENDROCHIRUS	BRACHYPTERUS		FUZZY DWARF	LIONFISH	LIV	FSH		1	NO	0	PH	PH	T	W	C	C	2016-07-28	2016-07-28	I	NY
2016896881	PVLI	PTEROIS	VOLITANS		RED	LIONFISH	LIV	FSH		5	NO	2	PH	PH	T	W	C	C	2016-07-28	2016-07-28	I	NY
2016896881	PVLI	PTEROIS	VOLITANS		RED	LIONFISH	LIV	FSH		1	NO	0	PH	PH	T	W	C	C	2016-07-28	2016-07-28	I	NY
2016896886	PVLI	PTEROIS	VOLITANS		RED	LIONFISH	LIV	FSH		7	NO	12	ID	ID	T	W	C	C	2016-07-28	2016-07-28	I	LA
2016896932	DEZE	DENDROCHIRUS	ZEBRA		DWARF	LIONFISH	LIV	FSH		3	NO	1	PH	PH	T	W	C	C	2016-07-28	2016-07-28	I	LA
2016896932	PTNN	PTEROIS	ANTENNATA		ANTENNATA	LIONFISH	LIV	FSH		3	NO	2	PH	PH	T	W	C	C	2016-07-28	2016-07-28	I	LA
2016896932	PLUN	PTEROIS	LUNULATA		COMMON	LIONFISH	LIV	FSH		3	NO	4	PH	PH	T	W	C	C	2016-07-28	2016-07-28	I	LA
2016896932	PVLI	PTEROIS	VOLITANS		RED	LIONFISH	LIV	FSH		19	NO	34	PH	PH	T	W	C	C	2016-07-28	2016-07-28	I	LA
2016896946	PVLI	PTEROIS	VOLITANS		RED	LIONFISH	LIV	FSH		2	NO	8	LK	LK	T	W	C	C	2016-07-28	2016-07-28	I	LA
2016896948	PVLI	PTEROIS	VOLITANS		RED	LIONFISH	LIV	FSH		1	NO	5	VS	MX	T	W	C	C	2016-07-28	2016-07-28	E	LA
2016897238	DEZE	DENDROCHIRUS	ZEBRA		DWARF	LIONFISH	LIV	FSH		2	NO	3	PH	PH	T	W	C	C	2016-07-28	2016-07-28	I	SE
2016897238	PVLI	PTEROIS	VOLITANS		RED	LIONFISH	LIV	FSH		2	NO	6	PH	PH	T	W	C	C	2016-07-28	2016-07-28	I	SE
2016897238	DBIO	DENDROCHIRUS	BIOCELLATUS		FU MANCHU	LIONFISH	LIV	FSH		1	NO	4	PH	PH	T	W	C	C	2016-07-28	2016-07-28	I	SE
2016897238	PTNN	PTEROIS	ANTENNATA		ANTENNATA	LIONFISH	LIV	FSH		1	NO	2	PH	PH	T	W	C	C	2016-07-28	2016-07-28	I	SE
2016897432	PVLI	PTEROIS	VOLITANS		RED	LIONFISH	LIV	FSH		4	NO	3	PH	PH	T	W	C	C	2016-07-29	2016-07-29	I	NY
2016897449	DDC*	DENDROCHIRUS	SPECIES			LIONFISH	LIV	FSH		2	NO	1	PH	PH	T	W	C	C	2016-07-29	2016-07-29	I	SF
2016897449	BFF?	PTEROIS	SPECIES			LIONFISH	LIV	FSH		13	NO	17	PH	PH	T	W	C	C	2016-07-29	2016-07-29	I	SF
2016897514	PTNN	PTEROIS	ANTENNATA		ANTENNATA	LIONFISH	LIV	FSH		8	NO	8	PH	PH	T	W	C	C	2016-07-29	2016-07-29	I	LA
2016897514	PVLI	PTEROIS	VOLITANS		RED	LIONFISH	LIV	FSH		3	NO	7	PH	PH	T	W	C	C	2016-07-29	2016-07-29	I	LA
2016897536	PVLI	PTEROIS	VOLITANS		RED	LIONFISH	LIV	FSH		24	NO	86	KE	KE	T	W	C	C	2016-07-29	2016-07-29	I	LA
2016897536	PTNN	PTEROIS	ANTENNATA		ANTENNATA	LIONFISH	LIV	FSH		18	NO	19	KE	KE	T	W	C	C	2016-07-29	2016-07-29	I	LA
2016897536	PRAD	PTEROIS	RADIATA		RADIATA	LIONFISH	LIV	FSH		6	NO	21	KE	KE	T	W	C	C	2016-07-29	2016-07-29	I	LA
2016897536	DEBR	DENDROCHIRUS	BRACHYPTERUS		FUZZY DWARF	LIONFISH	LIV	FSH		1	NO	3	KE	KE	T	W	C	C	2016-07-29	2016-07-29	I	LA
2016897539	DEBR	DENDROCHIRUS	BRACHYPTERUS		FUZZY DWARF	LIONFISH	LIV	FSH		8	NO	6	PH	PH	T	W	C	C	2016-07-29	2016-07-29	I	LA
2016897539	DEZE	DENDROCHIRUS	ZEBRA		DWARF	LIONFISH	LIV	FSH		4	NO	3	PH	PH	T	W	C	C	2016-07-29	2016-07-29	I	LA
2016897992	PVLI	PTEROIS	VOLITANS		RED	LIONFISH	LIV	FSH		33	NO	115	ID	ID	T	W	C	C	2016-07-30	2016-07-30	I	LA
2016897993	DBIO	DENDROCHIRUS	BIOCELLATUS		FU MANCHU	LIONFISH	LIV	FSH		1	NO	4	ID	ID	T	W	C	C	2016-07-30	2016-07-30	I	LA
2016897993	DEZE	DENDROCHIRUS	ZEBRA		DWARF	LIONFISH	LIV	FSH		32	NO	20	ID	ID	T	W	C	C	2016-07-30	2016-07-30	I	LA
2016897993	DEBR	DENDROCHIRUS	BRACHYPTERUS		FUZZY DWARF	LIONFISH	LIV	FSH		1	NO	1	ID	ID	T	W	C	C	2016-07-30	2016-07-30	I	LA
2016897994	PTNN	PTEROIS	ANTENNATA		ANTENNATA	LIONFISH	LIV	FSH		2	NO	2	PH	PH	T	W	C	C	2016-07-30	2016-07-30	I	LA
2016897996	PVLI	PTEROIS	VOLITANS		RED	LIONFISH	LIV	FSH		12	NO	48	ID	ID	T	W	C	C	2016-07-30	2016-07-30	I	LA
2016897996	DEZE	DENDROCHIRUS	ZEBRA		DWARF	LIONFISH	LIV	FSH		5	NO	6	ID	ID	T	W	C	C	2016-07-30	2016-07-30	I	LA
2016898001	DEZE	DENDROCHIRUS	ZEBRA		DWARF	LIONFISH	LIV	FSH		2	NO	2	ID	ID	T	W	C	C	2016-07-30	2016-07-30	I	LA
2016898001	PVLI	PTEROIS	VOLITANS		RED	LIONFISH	LIV	FSH		9	NO	31	ID	ID	T	W	C	C	2016-07-30	2016-07-30	I	LA
2016898002	DBIO	DENDROCHIRUS	BIOCELLATUS		FU MANCHU	LIONFISH	LIV	FSH		2	NO	3	PH	PH	T	W	C	C	2016-07-30	2016-07-30	I	LA
2016898004	PVLI	PTEROIS	VOLITANS		RED	LIONFISH	LIV	FSH		4	NO	10	PH	PH	T	W	C	C	2016-07-30	2016-07-30	I	LA
2016898054	PVLI	PTEROIS	VOLITANS		RED	LIONFISH	LIV	FSH		40	NO	221	VS	MX	T	W	C	C	2016-07-31	2016-07-31	E	LA
2016898054	DEZE	DENDROCHIRUS	ZEBRA		DWARF	LIONFISH	LIV	FSH		20	NO	105	VS	MX	T	W	C	C	2016-07-31	2016-07-31	E	LA
2016898057	PVLI	PTEROIS	VOLITANS		RED	LIONFISH	LIV	FSH		2	NO	6	PH	PH	T	W	C	C	2016-07-31	2016-07-31	I	LA
2016898065	DBIO	DENDROCHIRUS	BIOCELLATUS		FU MANCHU	LIONFISH	LIV	FSH		1	NO	3	ID	ID	T	W	C	C	2016-07-31	2016-07-30	I	CH
2016898065	DEZE	DENDROCHIRUS	ZEBRA		DWARF	LIONFISH	LIV	FSH		28	NO	14	ID	ID	T	W	C	C	2016-07-31	2016-07-30	I	CH
2016898065	DEBR	DENDROCHIRUS	BRACHYPTERUS		FUZZY DWARF	LIONFISH	LIV	FSH		7	NO	4	ID	ID	T	W	C	C	2016-07-31	2016-07-30	I	CH
2016898067	PVLI	PTEROIS	VOLITANS		RED	LIONFISH	LIV	FSH		7	NO	21	PH	PH	T	W	C	C	2016-07-31	2016-07-30	I	CH
2016898068	PVLI	PTEROIS	VOLITANS		RED	LIONFISH	LIV	FSH		19	NO	66	PH	PH	T	W	C	C	2016-07-31	2016-07-30	I	CH
2016898068	DEBR	DENDROCHIRUS	BRACHYPTERUS		FUZZY DWARF	LIONFISH	LIV	FSH		3	NO	2	PH	PH	T	W	C	C	2016-07-31	2016-07-30	I	CH
2016898068	DEZE	DENDROCHIRUS	ZEBRA		DWARF	LIONFISH	LIV	FSH		1	NO	1	PH	PH	T	W	C	C	2016-07-31	2016-07-30	I	CH
2016898075	PVLI	PTEROIS	VOLITANS		RED	LIONFISH	LIV	FSH		30	NO	15	VS	CA	T	W	C	C	2016-07-31	2016-07-31	E	LA
2016898164	DDC*	DENDROCHIRUS	SPECIES			LIONFISH	LIV	FSH		6	NO	2	PH	PH	T	W	C	C	2016-08-01	2016-08-01	I	MI
2016898442	PRAD	PTEROIS	RADIATA		RADIATA	LIONFISH	LIV	FSH		6	NO	6	ID	ID	T	W	C	C	2016-08-01	2016-08-01	I	LA
2016898442	DBIO	DENDROCHIRUS	BIOCELLATUS		FU MANCHU	LIONFISH	LIV	FSH		1	NO	6	ID	ID	T	W	C	C	2016-08-01	2016-08-01	I	LA
2016898452	PVLI	PTEROIS	VOLITANS		RED	LIONFISH	LIV	FSH		3	NO	2	PH	PH	T	W	C	C	2016-08-01	2016-08-01	I	DF
2016898461	PVLI	PTEROIS	VOLITANS		RED	LIONFISH	LIV	FSH		7	NO	17	LK	LK	T	W	C	C	2016-08-01	2016-08-01	I	LA
2016898465	PVLI	PTEROIS	VOLITANS		RED	LIONFISH	LIV	FSH		1	NO	4	ID	ID	T	W	C	C	2016-08-01	2016-08-01	I	LA
2016898478	PRAD	PTEROIS	RADIATA		RADIATA	LIONFISH	LIV	FSH		2	NO	12	ID	ID	T	W	C	C	2016-08-01	2016-08-01	I	LA
2016898478	DEBR	DENDROCHIRUS	BRACHYPTERUS		FUZZY DWARF	LIONFISH	LIV	FSH		2	NO	12	ID	ID	T	W	C	C	2016-08-01	2016-08-01	I	LA
2016898478	DEZE	DENDROCHIRUS	ZEBRA		DWARF	LIONFISH	LIV	FSH		69	NO	41	ID	ID	T	W	C	C	2016-08-01	2016-08-01	I	LA
2016898647	DEZE	DENDROCHIRUS	ZEBRA		DWARF	LIONFISH	LIV	FSH		3	NO	1	ID	ID	T	W	C	C	2016-08-01	2016-07-17	I	NY
2016898647	PVLI	PTEROIS	VOLITANS		RED	LIONFISH	LIV	FSH		11	NO	14	ID	ID	T	W	C	C	2016-08-01	2016-07-17	I	NY
2016899166	PLUN	PTEROIS	LUNULATA		COMMON	LIONFISH	LIV	FSH		5	NO	6	PH	PH	T	W	C	C	2016-08-02	2016-08-02	I	CH
2016899166	PVLI	PTEROIS	VOLITANS		RED	LIONFISH	LIV	FSH		7	NO	13	PH	PH	T	W	C	C	2016-08-02	2016-08-02	I	CH
2016899191	PVLI	PTEROIS	VOLITANS		RED	LIONFISH	LIV	FSH		4	NO	7	PH	PH	T	W	C	C	2016-08-02	2016-08-02	I	LA
2016899191	PLUN	PTEROIS	LUNULATA		COMMON	LIONFISH	LIV	FSH		20	NO	24	PH	PH	T	W	C	C	2016-08-02	2016-08-02	I	LA
2016899629	PVLI	PTEROIS	VOLITANS		RED	LIONFISH	LIV	FSH		1	NO	1	PH	PH	T	W	C	C	2016-08-03	2016-07-30	I	NY
2016899629	PTNN	PTEROIS	ANTENNATA		ANTENNATA	LIONFISH	LIV	FSH		2	NO	1	PH	PH	T	W	C	C	2016-08-03	2016-07-30	I	NY
2016899629	DEZE	DENDROCHIRUS	ZEBRA		DWARF	LIONFISH	LIV	FSH		8	NO	1	PH	PH	T	W	C	C	2016-08-03	2016-07-30	I	NY
2016899633	DEBR	DENDROCHIRUS	BRACHYPTERUS		FUZZY DWARF	LIONFISH	LIV	FSH		1	NO	1	LK	LK	T	W	C	C	2016-08-03	2016-07-31	I	NY
2016899633	PVLI	PTEROIS	VOLITANS		RED	LIONFISH	LIV	FSH		2	NO	3	LK	LK	T	W	C	C	2016-08-03	2016-07-31	I	NY
2016899700	DBIO	DENDROCHIRUS	BIOCELLATUS		FU MANCHU	LIONFISH	LIV	FSH		2	NO	3	PH	PH	T	W	C	C	2016-08-03	2016-07-17	I	NY
2016899727	DEZE	DENDROCHIRUS	ZEBRA		DWARF	LIONFISH	LIV	FSH		37	NO	22	ID	ID	T	W	C	C	2016-08-03	2016-08-03	I	MI
2016899748	PRAD	PTEROIS	RADIATA		RADIATA	LIONFISH	LIV	FSH		25	NO	87	ID	ID	T	W	C	C	2016-08-03	2016-08-03	I	LA
2016899756	DEZE	DENDROCHIRUS	ZEBRA		DWARF	LIONFISH	LIV	FSH		3	NO	2	ID	ID	T	W	C	C	2016-08-03	2016-08-03	I	MI
2016899854	DEZE	DENDROCHIRUS	ZEBRA		DWARF	LIONFISH	LIV	FSH		7	NO	4	PH	PH	T	W	C	C	2016-08-03	2016-08-03	I	LA
2016899854	PTNN	PTEROIS	ANTENNATA		ANTENNATA	LIONFISH	LIV	FSH		6	NO	5	PH	PH	T	W	C	C	2016-08-03	2016-08-03	I	LA
2016899854	PVLI	PTEROIS	VOLITANS		RED	LIONFISH	LIV	FSH		8	NO	14	PH	PH	T	W	C	C	2016-08-03	2016-08-03	I	LA
2016899870	PVLI	PTEROIS	VOLITANS		RED	LIONFISH	LIV	FSH		7	NO	18	KE	KE	T	W	C	C	2016-08-03	2016-08-03	I	LA
2016899870	PTNN	PTEROIS	ANTENNATA		ANTENNATA	LIONFISH	LIV	FSH		2	NO	4	KE	KE	T	W	C	C	2016-08-03	2016-08-03	I	LA
2016899870	DEZE	DENDROCHIRUS	ZEBRA		DWARF	LIONFISH	LIV	FSH		2	NO	4	KE	KE	T	W	C	C	2016-08-03	2016-08-03	I	LA
2016899870	DEBR	DENDROCHIRUS	BRACHYPTERUS		FUZZY DWARF	LIONFISH	LIV	FSH		5	NO	10	KE	KE	T	W	C	C	2016-08-03	2016-08-03	I	LA
2016899918	PVLI	PTEROIS	VOLITANS		RED	LIONFISH	LIV	FSH		6	NO	6	LK	LK	T	W	C	C	2016-08-03	2016-08-03	I	LA
2016899918	DBIO	DENDROCHIRUS	BIOCELLATUS		FU MANCHU	LIONFISH	LIV	FSH		6	NO	22	LK	LK	T	W	C	C	2016-08-03	2016-08-03	I	LA
2016900087	DEZE	DENDROCHIRUS	ZEBRA		DWARF	LIONFISH	LIV	FSH		2	NO	1	ID	ID	T	W	C	C	2016-08-03	2016-08-02	I	SE
2016900087	DEBR	DENDROCHIRUS	BRACHYPTERUS		FUZZY DWARF	LIONFISH	LIV	FSH		4	NO	6	ID	ID	T	W	C	C	2016-08-03	2016-08-02	I	SE
2016900333	PVLI	PTEROIS	VOLITANS		RED	LIONFISH	LIV	FSH		2	NO	3	ID	ID	T	W	C	C	2016-08-04	2016-08-04	I	LA
2016900463	PVLI	PTEROIS	VOLITANS		RED	LIONFISH	LIV	FSH		9	NO	3	PH	PH	T	W	C	C	2016-08-04	2016-08-04	I	NY
2016900463	PTNN	PTEROIS	ANTENNATA		ANTENNATA	LIONFISH	LIV	FSH		1	NO	0	PH	PH	T	W	C	C	2016-08-04	2016-08-04	I	NY
2016900476	PVLI	PTEROIS	VOLITANS		RED	LIONFISH	LIV	FSH		10	NO	13	ID	ID	T	W	C	C	2016-08-04	2016-07-31	I	NY
2016900476	DEZE	DENDROCHIRUS	ZEBRA		DWARF	LIONFISH	LIV	FSH		6	NO	1	ID	ID	T	W	C	C	2016-08-04	2016-07-31	I	NY
2016900478	DEBR	DENDROCHIRUS	BRACHYPTERUS		FUZZY DWARF	LIONFISH	LIV	FSH		30	NO	24	PH	PH	T	W	C	C	2016-08-04	2016-08-04	I	LA
2016900478	PVLI	PTEROIS	VOLITANS		RED	LIONFISH	LIV	FSH		10	NO	27	PH	PH	T	W	C	C	2016-08-04	2016-08-04	I	LA
2016901011	PVLI	PTEROIS	VOLITANS		RED	LIONFISH	LIV	FSH		2	NO	4	PH	PH	T	W	C	C	2016-08-05	2016-08-05	I	LA
2016901011	DBIO	DENDROCHIRUS	BIOCELLATUS		FU MANCHU	LIONFISH	LIV	FSH		2	NO	8	PH	PH	T	W	C	C	2016-08-05	2016-08-05	I	LA
2016901016	PRAD	PTEROIS	RADIATA		RADIATA	LIONFISH	LIV	FSH		2	NO	8	ID	ID	T	W	C	C	2016-08-05	2016-08-05	I	LA
2016901016	DEZE	DENDROCHIRUS	ZEBRA		DWARF	LIONFISH	LIV	FSH		9	NO	6	ID	ID	T	W	C	C	2016-08-05	2016-08-05	I	LA
2016901016	DEBR	DENDROCHIRUS	BRACHYPTERUS		FUZZY DWARF	LIONFISH	LIV	FSH		3	NO	2	ID	ID	T	W	C	C	2016-08-05	2016-08-05	I	LA
2016901017	DEBR	DENDROCHIRUS	BRACHYPTERUS		FUZZY DWARF	LIONFISH	LIV	FSH		8	NO	20	KE	KE	T	W	C	C	2016-08-05	2016-08-05	I	LA
2016901017	PTNN	PTEROIS	ANTENNATA		ANTENNATA	LIONFISH	LIV	FSH		19	NO	21	KE	KE	T	W	C	C	2016-08-05	2016-08-05	I	LA
2016901017	PVLI	PTEROIS	VOLITANS		RED	LIONFISH	LIV	FSH		80	NO	288	KE	KE	T	W	C	C	2016-08-05	2016-08-05	I	LA
2016901073	PVLI	PTEROIS	VOLITANS		RED	LIONFISH	LIV	FSH		5	NO	11	PH	PH	T	W	C	C	2016-08-05	2016-08-05	I	LA
2016901073	PTNN	PTEROIS	ANTENNATA		ANTENNATA	LIONFISH	LIV	FSH		7	NO	7	PH	PH	T	W	C	C	2016-08-05	2016-08-05	I	LA
2016901073	DEZE	DENDROCHIRUS	ZEBRA		DWARF	LIONFISH	LIV	FSH		3	NO	2	PH	PH	T	W	C	C	2016-08-05	2016-08-05	I	LA
2016901413	PVLI	PTEROIS	VOLITANS		RED	LIONFISH	LIV	FSH		41	NO	143	ID	ID	T	W	C	C	2016-08-06	2016-08-06	I	LA
2016901413	DBIO	DENDROCHIRUS	BIOCELLATUS		FU MANCHU	LIONFISH	LIV	FSH		1	NO	3	ID	ID	T	W	C	C	2016-08-06	2016-08-06	I	LA
2016901436	PVLI	PTEROIS	VOLITANS		RED	LIONFISH	LIV	FSH		7	NO	17	PH	PH	T	W	C	C	2016-08-06	2016-08-06	I	LA
2016901443	PVLI	PTEROIS	VOLITANS		RED	LIONFISH	LIV	FSH		5	NO	19	ID	ID	T	W	C	C	2016-08-06	2016-08-06	I	LA
2016901443	PRAD	PTEROIS	RADIATA		RADIATA	LIONFISH	LIV	FSH		1	NO	4	ID	ID	T	W	C	C	2016-08-06	2016-08-06	I	LA
2016901448	PRAD	PTEROIS	RADIATA		RADIATA	LIONFISH	LIV	FSH		1	NO	6	ID	ID	T	W	C	C	2016-08-06	2016-08-07	I	LA
2016901448	PVLI	PTEROIS	VOLITANS		RED	LIONFISH	LIV	FSH		34	NO	196	ID	ID	T	W	C	C	2016-08-06	2016-08-07	I	LA
2016901448	DBIO	DENDROCHIRUS	BIOCELLATUS		FU MANCHU	LIONFISH	LIV	FSH		2	NO	12	ID	ID	T	W	C	C	2016-08-06	2016-08-07	I	LA
2016901448	DEZE	DENDROCHIRUS	ZEBRA		DWARF	LIONFISH	LIV	FSH		9	NO	11	ID	ID	T	W	C	C	2016-08-06	2016-08-07	I	LA
2016901448	DEBR	DENDROCHIRUS	BRACHYPTERUS		FUZZY DWARF	LIONFISH	LIV	FSH		2	NO	2	ID	ID	T	W	C	C	2016-08-06	2016-08-07	I	LA
2016901497	PVLI	PTEROIS	VOLITANS		RED	LIONFISH	LIV	FSH		43	NO	238	VS	MX	T	W	C	C	2016-08-07	2016-08-07	E	LA
2016901497	DEZE	DENDROCHIRUS	ZEBRA		DWARF	LIONFISH	LIV	FSH		12	NO	63	VS	MX	T	W	C	C	2016-08-07	2016-08-07	E	LA
2016901516	DEZE	DENDROCHIRUS	ZEBRA		DWARF	LIONFISH	LIV	FSH		5	NO	4	PH	PH	T	W	C	C	2016-08-07	2016-08-07	I	LA
2016901516	PVLI	PTEROIS	VOLITANS		RED	LIONFISH	LIV	FSH		3	NO	9	PH	PH	T	W	C	C	2016-08-07	2016-08-07	I	LA
2016901520	PVLI	PTEROIS	VOLITANS		RED	LIONFISH	LIV	FSH		4	NO	12	VS	MX	T	W	C	C	2016-08-07	2016-08-07	E	LA
2016901793	PVLI	PTEROIS	VOLITANS		RED	LIONFISH	LIV	FSH		7	NO	13	LK	LK	T	W	C	C	2016-08-08	2016-08-07	I	NY
2016901840	DDC*	DENDROCHIRUS	SPECIES			LIONFISH	LIV	FSH		2	NO	5	ID	ID	T	W	C	C	2016-08-08	2016-08-07	I	SF
2016901841	PTNN	PTEROIS	ANTENNATA		ANTENNATA	LIONFISH	LIV	FSH		2	NO	2	PH	PH	T	W	C	C	2016-08-08	2016-08-06	I	CH
2016901841	PVLI	PTEROIS	VOLITANS		RED	LIONFISH	LIV	FSH		5	NO	20	PH	PH	T	W	C	C	2016-08-08	2016-08-06	I	CH
2016901841	DEZE	DENDROCHIRUS	ZEBRA		DWARF	LIONFISH	LIV	FSH		4	NO	1	PH	PH	T	W	C	C	2016-08-08	2016-08-06	I	CH
2016901841	DEBR	DENDROCHIRUS	BRACHYPTERUS		FUZZY DWARF	LIONFISH	LIV	FSH		1	NO	0	PH	PH	T	W	C	C	2016-08-08	2016-08-06	I	CH
2016901843	DEBR	DENDROCHIRUS	BRACHYPTERUS		FUZZY DWARF	LIONFISH	LIV	FSH		5	NO	3	ID	ID	T	W	C	C	2016-08-08	2016-08-06	I	CH
2016901843	DEZE	DENDROCHIRUS	ZEBRA		DWARF	LIONFISH	LIV	FSH		2	NO	1	ID	ID	T	W	C	C	2016-08-08	2016-08-06	I	CH
2016901843	PTNN	PTEROIS	ANTENNATA		ANTENNATA	LIONFISH	LIV	FSH		4	NO	5	ID	ID	T	W	C	C	2016-08-08	2016-08-06	I	CH
2016901843	PAHT	PARAPTEROIS	HETERURA		BLACKFOOT	LIONFISH	LIV	FSH		1	NO	11	ID	ID	T	W	C	C	2016-08-08	2016-08-06	I	CH
2016901849	PVLI	PTEROIS	VOLITANS		RED	LIONFISH	LIV	FSH		4	NO	14	LK	LK	T	W	C	C	2016-08-08	2016-08-08	I	SF
2016901849	DEZE	DENDROCHIRUS	ZEBRA		DWARF	LIONFISH	LIV	FSH		1	NO	3	LK	LK	T	W	C	C	2016-08-08	2016-08-08	I	SF
2016901884	PVLI	PTEROIS	VOLITANS		RED	LIONFISH	LIV	FSH		61	NO	255	LK	LK	T	W	C	C	2016-08-08	2016-08-08	I	LA
2016901895	PVLI	PTEROIS	VOLITANS		RED	LIONFISH	LIV	FSH		2	NO	2	PH	PH	T	W	C	C	2016-08-08	2016-08-08	I	DF
2016901912	PVLI	PTEROIS	VOLITANS		RED	LIONFISH	LIV	FSH		10	NO	23	ID	ID	T	W	C	C	2016-08-08	2016-08-08	I	LA
2016901912	DBIO	DENDROCHIRUS	BIOCELLATUS		FU MANCHU	LIONFISH	LIV	FSH		1	NO	4	ID	ID	T	W	C	C	2016-08-08	2016-08-08	I	LA
2016901912	PRAD	PTEROIS	RADIATA		RADIATA	LIONFISH	LIV	FSH		1	NO	4	ID	ID	T	W	C	C	2016-08-08	2016-08-08	I	LA
2016901920	PVLI	PTEROIS	VOLITANS		RED	LIONFISH	LIV	FSH		7	NO	42	LK	LK	T	W	C	C	2016-08-08	2016-08-08	I	LA
2016902023	PTNN	PTEROIS	ANTENNATA		ANTENNATA	LIONFISH	LIV	FSH		3	NO	1	PH	PH	T	W	C	C	2016-08-08	2016-08-06	I	NY
2016902023	PVLI	PTEROIS	VOLITANS		RED	LIONFISH	LIV	FSH		2	NO	2	PH	PH	T	W	C	C	2016-08-08	2016-08-06	I	NY
2016902023	DBIO	DENDROCHIRUS	BIOCELLATUS		FU MANCHU	LIONFISH	LIV	FSH		1	NO	1	PH	PH	T	W	C	C	2016-08-08	2016-08-06	I	NY
2016902023	DEZE	DENDROCHIRUS	ZEBRA		DWARF	LIONFISH	LIV	FSH		1	NO	1	PH	PH	T	W	C	C	2016-08-08	2016-08-06	I	NY
2016902068	DEZE	DENDROCHIRUS	ZEBRA		DWARF	LIONFISH	LIV	FSH		2	NO	1	ID	ID	T	W	C	C	2016-08-08	2016-08-06	I	NY
2016902096	PVLI	PTEROIS	VOLITANS		RED	LIONFISH	LIV	FSH		5	NO	13	LK	LK	T	W	C	C	2016-08-08	2016-08-08	I	LA
2016902475	DEZE	DENDROCHIRUS	ZEBRA		DWARF	LIONFISH	LIV	FSH		1	NO	16	VS	CA	T	W	C	C	2016-08-09	2016-08-09	E	LA
2016902526	DEZE	DENDROCHIRUS	ZEBRA		DWARF	LIONFISH	LIV	FSH		2	NO	1	PH	PH	T	W	C	C	2016-08-09	2016-08-09	I	CH
2016902526	PVLI	PTEROIS	VOLITANS		RED	LIONFISH	LIV	FSH		6	NO	11	PH	PH	T	W	C	C	2016-08-09	2016-08-09	I	CH
2016902526	PLUN	PTEROIS	LUNULATA		COMMON	LIONFISH	LIV	FSH		4	NO	5	PH	PH	T	W	C	C	2016-08-09	2016-08-09	I	CH
2016902526	PTNN	PTEROIS	ANTENNATA		ANTENNATA	LIONFISH	LIV	FSH		3	NO	2	PH	PH	T	W	C	C	2016-08-09	2016-08-09	I	CH
2016902578	PTNN	PTEROIS	ANTENNATA		ANTENNATA	LIONFISH	LIV	FSH		6	NO	15	LK	LK	T	W	C	C	2016-08-09	2016-08-09	I	LA
2016902578	PVLI	PTEROIS	VOLITANS		RED	LIONFISH	LIV	FSH		7	NO	14	LK	LK	T	W	C	C	2016-08-09	2016-08-09	I	LA
2016903060	PVLI	PTEROIS	VOLITANS		RED	LIONFISH	LIV	FSH		2	NO	3	ID	ID	T	W	C	C	2016-08-10	2016-08-07	I	NY
2016903060	PTNN	PTEROIS	ANTENNATA		ANTENNATA	LIONFISH	LIV	FSH		1	NO	0	ID	ID	T	W	C	C	2016-08-10	2016-08-07	I	NY
2016903060	PRAD	PTEROIS	RADIATA		RADIATA	LIONFISH	LIV	FSH		4	NO	5	ID	ID	T	W	C	C	2016-08-10	2016-08-07	I	NY
2016903185	PTNN	PTEROIS	ANTENNATA		ANTENNATA	LIONFISH	LIV	FSH		9	NO	7	PH	PH	T	W	C	C	2016-08-10	2016-08-10	I	LA
2016903185	PVLI	PTEROIS	VOLITANS		RED	LIONFISH	LIV	FSH		18	NO	32	PH	PH	T	W	C	C	2016-08-10	2016-08-10	I	LA
2016903192	PVLI	PTEROIS	VOLITANS		RED	LIONFISH	LIV	FSH		43	NO	97	LK	LK	T	W	C	C	2016-08-10	2016-08-10	I	LA
2016903275	DBIO	DENDROCHIRUS	BIOCELLATUS		FU MANCHU	LIONFISH	LIV	FSH		1	NO	10	ID	ID	T	W	C	C	2016-08-10	2016-08-10	I	CH
2016903275	PTNN	PTEROIS	ANTENNATA		ANTENNATA	LIONFISH	LIV	FSH		1	NO	4	ID	ID	T	W	C	C	2016-08-10	2016-08-10	I	CH
2016903275	DEZE	DENDROCHIRUS	ZEBRA		DWARF	LIONFISH	LIV	FSH		2	NO	2	ID	ID	T	W	C	C	2016-08-10	2016-08-10	I	CH
2016903275	DEBR	DENDROCHIRUS	BRACHYPTERUS		FUZZY DWARF	LIONFISH	LIV	FSH		1	NO	2	ID	ID	T	W	C	C	2016-08-10	2016-08-10	I	CH
2016903360	DEZE	DENDROCHIRUS	ZEBRA		DWARF	LIONFISH	LIV	FSH		3	NO	2	PH	PH	T	W	C	C	2016-08-10	2016-08-10	I	AT
2016903360	PVLI	PTEROIS	VOLITANS		RED	LIONFISH	LIV	FSH		2	NO	5	PH	PH	T	W	C	C	2016-08-10	2016-08-10	I	AT
2016903366	PVLI	PTEROIS	VOLITANS		RED	LIONFISH	LIV	FSH		6	NO	30	LK	LK	T	W	C	C	2016-08-10	2016-08-10	I	AT
2016903551	PVLI	PTEROIS	VOLITANS		RED	LIONFISH	LIV	FSH		4	NO	14	ID	ID	T	W	C	C	2016-08-10	2016-08-10	I	CH
2016903551	DBIO	DENDROCHIRUS	BIOCELLATUS		FU MANCHU	LIONFISH	LIV	FSH		1	NO	5	ID	ID	T	W	C	C	2016-08-10	2016-08-10	I	CH
2016903551	PTNN	PTEROIS	ANTENNATA		ANTENNATA	LIONFISH	LIV	FSH		1	NO	2	ID	ID	T	W	C	C	2016-08-10	2016-08-10	I	CH
2016903551	PRAD	PTEROIS	RADIATA		RADIATA	LIONFISH	LIV	FSH		3	NO	12	ID	ID	T	W	C	C	2016-08-10	2016-08-10	I	CH
2016903551	DEZE	DENDROCHIRUS	ZEBRA		DWARF	LIONFISH	LIV	FSH		20	NO	20	ID	ID	T	W	C	C	2016-08-10	2016-08-10	I	CH
2016903551	DEBR	DENDROCHIRUS	BRACHYPTERUS		FUZZY DWARF	LIONFISH	LIV	FSH		1	NO	2	ID	ID	T	W	C	C	2016-08-10	2016-08-10	I	CH
2016903566	PTNN	PTEROIS	ANTENNATA		ANTENNATA	LIONFISH	LIV	FSH		5	NO	7	PH	PH	T	W	C	C	2016-08-10	2016-08-10	I	LA
2016903566	PVLI	PTEROIS	VOLITANS		RED	LIONFISH	LIV	FSH		5	NO	12	PH	PH	T	W	C	C	2016-08-10	2016-08-10	I	LA
2016903734	PVLI	PTEROIS	VOLITANS		RED	LIONFISH	LIV	FSH		8	NO	19	ID	ID	T	W	C	C	2016-08-11	2016-08-11	I	NY
2016903734	PRAD	PTEROIS	RADIATA		RADIATA	LIONFISH	LIV	FSH		2	NO	5	ID	ID	T	W	C	C	2016-08-11	2016-08-11	I	NY
2016903734	DEZE	DENDROCHIRUS	ZEBRA		DWARF	LIONFISH	LIV	FSH		4	NO	2	ID	ID	T	W	C	C	2016-08-11	2016-08-11	I	NY
2016903867	DEZE	DENDROCHIRUS	ZEBRA		DWARF	LIONFISH	LIV	FSH		5	NO	2	ID	ID	T	W	C	C	2016-08-11	2016-08-11	I	NY
2016903867	PRAD	PTEROIS	RADIATA		RADIATA	LIONFISH	LIV	FSH		2	NO	6	ID	ID	T	W	C	C	2016-08-11	2016-08-11	I	NY
2016903899	PRAD	PTEROIS	RADIATA		RADIATA	LIONFISH	LIV	FSH		1	NO	2	ID	ID	T	W	C	C	2016-08-11	2016-08-11	I	LA
2016903899	PVLI	PTEROIS	VOLITANS		RED	LIONFISH	LIV	FSH		6	NO	10	ID	ID	T	W	C	C	2016-08-11	2016-08-11	I	LA
2016903912	PVLI	PTEROIS	VOLITANS		RED	LIONFISH	LIV	FSH		7	NO	2	PH	PH	T	W	C	C	2016-08-11	2016-08-11	I	NY
2016903912	PTNN	PTEROIS	ANTENNATA		ANTENNATA	LIONFISH	LIV	FSH		1	NO	0	PH	PH	T	W	C	C	2016-08-11	2016-08-11	I	NY
2016903912	DEZE	DENDROCHIRUS	ZEBRA		DWARF	LIONFISH	LIV	FSH		7	NO	1	PH	PH	T	W	C	C	2016-08-11	2016-08-11	I	NY
2016903961	DBIO	DENDROCHIRUS	BIOCELLATUS		FU MANCHU	LIONFISH	LIV	FSH		4	NO	10	PH	PH	T	W	C	C	2016-08-11	2016-08-11	I	LA
2016903961	PLUN	PTEROIS	LUNULATA		COMMON	LIONFISH	LIV	FSH		20	NO	24	PH	PH	T	W	C	C	2016-08-11	2016-08-11	I	LA
2016903961	PVLI	PTEROIS	VOLITANS		RED	LIONFISH	LIV	FSH		5	NO	9	PH	PH	T	W	C	C	2016-08-11	2016-08-11	I	LA
2016903961	PTNN	PTEROIS	ANTENNATA		ANTENNATA	LIONFISH	LIV	FSH		15	NO	12	PH	PH	T	W	C	C	2016-08-11	2016-08-11	I	LA
2016903961	DEZE	DENDROCHIRUS	ZEBRA		DWARF	LIONFISH	LIV	FSH		25	NO	12	PH	PH	T	W	C	C	2016-08-11	2016-08-11	I	LA
2016903971	PVLI	PTEROIS	VOLITANS		RED	LIONFISH	LIV	FSH		13	NO	91	LK	LK	T	W	C	C	2016-08-11	2016-08-11	I	LA
2016903971	PRAD	PTEROIS	RADIATA		RADIATA	LIONFISH	LIV	FSH		5	NO	46	LK	LK	T	W	C	C	2016-08-11	2016-08-11	I	LA
2016903990	BFF?	PTEROIS	SPECIES			LIONFISH	LIV	FSH		6	NO	15	LK	LK	T	W	C	C	2016-08-11	2016-08-11	I	SF
2016903995	PVLI	PTEROIS	VOLITANS		RED	LIONFISH	LIV	FSH		10	NO	35	ID	ID	T	W	C	C	2016-08-11	2016-08-11	I	LA
2016904180	PVLI	PTEROIS	VOLITANS		RED	LIONFISH	LIV	FSH		8	NO	17	PF	LK	T	W	C	C	2016-08-11	2016-08-11	I	LA
2016904187	PVLI	PTEROIS	VOLITANS		RED	LIONFISH	LIV	FSH		8	NO	22	PH	PH	T	W	C	C	2016-08-11	2016-08-11	I	LA
2016904187	DBIO	DENDROCHIRUS	BIOCELLATUS		FU MANCHU	LIONFISH	LIV	FSH		4	NO	14	PH	PH	T	W	C	C	2016-08-11	2016-08-11	I	LA
2016904187	PTNN	PTEROIS	ANTENNATA		ANTENNATA	LIONFISH	LIV	FSH		1	NO	2	PH	PH	T	W	C	C	2016-08-11	2016-08-11	I	LA
2016904187	DEZE	DENDROCHIRUS	ZEBRA		DWARF	LIONFISH	LIV	FSH		1	NO	1	PH	PH	T	W	C	C	2016-08-11	2016-08-11	I	LA
2016904187	DEBR	DENDROCHIRUS	BRACHYPTERUS		FUZZY DWARF	LIONFISH	LIV	FSH		1	NO	1	PH	PH	T	W	C	C	2016-08-11	2016-08-11	I	LA
2016904195	PVLI	PTEROIS	VOLITANS		RED	LIONFISH	LIV	FSH		16	NO	16	VN	VN	T	W	C	C	2016-08-11	2016-08-11	I	LA
2016904242	BFF?	PTEROIS	SPECIES			LIONFISH	LIV	FSH		7	NO	7	PH	PH	T	W	C	C	2016-08-11	2016-08-11	I	SF
2016904521	PVLI	PTEROIS	VOLITANS		RED	LIONFISH	LIV	FSH		4	NO	3	PH	PH	T	W	C	C	2016-08-12	2016-08-12	I	NY
2016904582	DBIO	DENDROCHIRUS	BIOCELLATUS		FU MANCHU	LIONFISH	LIV	FSH		2	NO	8	ID	ID	T	W	C	C	2016-08-12	2016-08-12	I	LA
2016904582	PRAD	PTEROIS	RADIATA		RADIATA	LIONFISH	LIV	FSH		5	NO	21	ID	ID	T	W	C	C	2016-08-12	2016-08-12	I	LA
2016904582	PAHT	PARAPTEROIS	HETERURA		BLACKFOOT	LIONFISH	LIV	FSH		4	NO	52	ID	ID	T	W	C	C	2016-08-12	2016-08-12	I	LA
2016904582	DEZE	DENDROCHIRUS	ZEBRA		DWARF	LIONFISH	LIV	FSH		50	NO	30	ID	ID	T	W	C	C	2016-08-12	2016-08-12	I	LA
2016904582	DEBR	DENDROCHIRUS	BRACHYPTERUS		FUZZY DWARF	LIONFISH	LIV	FSH		13	NO	8	ID	ID	T	W	C	C	2016-08-12	2016-08-12	I	LA
2016904586	DEBR	DENDROCHIRUS	BRACHYPTERUS		FUZZY DWARF	LIONFISH	LIV	FSH		2	NO	5	KE	KE	T	W	C	C	2016-08-12	2016-08-12	I	LA
2016904586	PRAD	PTEROIS	RADIATA		RADIATA	LIONFISH	LIV	FSH		6	NO	22	KE	KE	T	W	C	C	2016-08-12	2016-08-12	I	LA
2016904586	PTNN	PTEROIS	ANTENNATA		ANTENNATA	LIONFISH	LIV	FSH		20	NO	22	KE	KE	T	W	C	C	2016-08-12	2016-08-12	I	LA
2016904586	PVLI	PTEROIS	VOLITANS		RED	LIONFISH	LIV	FSH		40	NO	144	KE	KE	T	W	C	C	2016-08-12	2016-08-12	I	LA
2016904587	PVLI	PTEROIS	VOLITANS		RED	LIONFISH	LIV	FSH		4	NO	9	PH	PH	T	W	C	C	2016-08-12	2016-08-12	I	LA
2016904587	PTNN	PTEROIS	ANTENNATA		ANTENNATA	LIONFISH	LIV	FSH		4	NO	4	PH	PH	T	W	C	C	2016-08-12	2016-08-12	I	LA
2016904587	DEBR	DENDROCHIRUS	BRACHYPTERUS		FUZZY DWARF	LIONFISH	LIV	FSH		3	NO	2	PH	PH	T	W	C	C	2016-08-12	2016-08-12	I	LA
2016904587	DEZE	DENDROCHIRUS	ZEBRA		DWARF	LIONFISH	LIV	FSH		4	NO	2	PH	PH	T	W	C	C	2016-08-12	2016-08-12	I	LA
2016904615	PVLI	PTEROIS	VOLITANS		RED	LIONFISH	LIV	FSH		20	NO	60	PH	PH	T	W	C	C	2016-08-12	2016-08-12	I	LA
2016904615	DBIO	DENDROCHIRUS	BIOCELLATUS		FU MANCHU	LIONFISH	LIV	FSH		1	NO	4	PH	PH	T	W	C	C	2016-08-12	2016-08-12	I	LA
2016904615	DEZE	DENDROCHIRUS	ZEBRA		DWARF	LIONFISH	LIV	FSH		8	NO	10	PH	PH	T	W	C	C	2016-08-12	2016-08-12	I	LA
2016904615	DEBR	DENDROCHIRUS	BRACHYPTERUS		FUZZY DWARF	LIONFISH	LIV	FSH		6	NO	5	PH	PH	T	W	C	C	2016-08-12	2016-08-12	I	LA
2016904827	BFF?	PTEROIS	SPECIES			LIONFISH	LIV	FSH		9	NO	9	ID	ID	T	W	C	C	2016-08-12	2016-08-12	I	SF
2016904827	DDC*	DENDROCHIRUS	SPECIES			LIONFISH	LIV	FSH		9	NO	2	ID	ID	T	W	C	C	2016-08-12	2016-08-12	I	SF
2016904966	PRAD	PTEROIS	RADIATA		RADIATA	LIONFISH	LIV	FSH		1	NO	1	ID	ID	T	W	C	C	2016-08-12	2016-08-11	I	NY
2016904966	PTNN	PTEROIS	ANTENNATA		ANTENNATA	LIONFISH	LIV	FSH		1	NO	1	ID	ID	T	W	C	C	2016-08-12	2016-08-11	I	NY
2016904966	PVLI	PTEROIS	VOLITANS		RED	LIONFISH	LIV	FSH		3	NO	3	ID	ID	T	W	C	C	2016-08-12	2016-08-11	I	NY
2016905055	PVLI	PTEROIS	VOLITANS		RED	LIONFISH	LIV	FSH		28	NO	98	ID	ID	T	W	C	C	2016-08-13	2016-08-13	I	LA
2016905058	PVLI	PTEROIS	VOLITANS		RED	LIONFISH	LIV	FSH		15	NO	60	ID	ID	T	W	C	C	2016-08-13	2016-08-13	I	LA
2016905058	DBIO	DENDROCHIRUS	BIOCELLATUS		FU MANCHU	LIONFISH	LIV	FSH		1	NO	5	ID	ID	T	W	C	C	2016-08-13	2016-08-13	I	LA
2016905058	DEZE	DENDROCHIRUS	ZEBRA		DWARF	LIONFISH	LIV	FSH		5	NO	6	ID	ID	T	W	C	C	2016-08-13	2016-08-13	I	LA
2016905073	DEZE	DENDROCHIRUS	ZEBRA		DWARF	LIONFISH	LIV	FSH		1	NO	1	PH	PH	T	W	C	C	2016-08-13	2016-08-13	I	LA
2016905073	PVLI	PTEROIS	VOLITANS		RED	LIONFISH	LIV	FSH		10	NO	24	PH	PH	T	W	C	C	2016-08-13	2016-08-13	I	LA
2016905074	PVLI	PTEROIS	VOLITANS		RED	LIONFISH	LIV	FSH		4	NO	14	ID	ID	T	W	C	C	2016-08-13	2016-08-13	I	LA
2016905074	PTNN	PTEROIS	ANTENNATA		ANTENNATA	LIONFISH	LIV	FSH		2	NO	2	ID	ID	T	W	C	C	2016-08-13	2016-08-13	I	LA
2016905074	DEZE	DENDROCHIRUS	ZEBRA		DWARF	LIONFISH	LIV	FSH		1	NO	1	ID	ID	T	W	C	C	2016-08-13	2016-08-13	I	LA
2016905074	DEBR	DENDROCHIRUS	BRACHYPTERUS		FUZZY DWARF	LIONFISH	LIV	FSH		3	NO	3	ID	ID	T	W	C	C	2016-08-13	2016-08-13	I	LA
2016905139	DEZE	DENDROCHIRUS	ZEBRA		DWARF	LIONFISH	LIV	FSH		23	NO	126	ID	MX	T	W	C	C	2016-08-14	2016-08-14	E	LA
2016905139	PVLI	PTEROIS	VOLITANS		RED	LIONFISH	LIV	FSH		39	NO	215	ID	MX	T	W	C	C	2016-08-14	2016-08-14	E	LA
2016905140	PVLI	PTEROIS	VOLITANS		RED	LIONFISH	LIV	FSH		30	NO	15	ID	CA	T	W	C	C	2016-08-14	2016-08-14	E	LA
2016905146	PVLI	PTEROIS	VOLITANS		RED	LIONFISH	LIV	FSH		8	NO	26	PH	PH	T	W	C	C	2016-08-14	2016-08-13	I	CH
2016905146	PTNN	PTEROIS	ANTENNATA		ANTENNATA	LIONFISH	LIV	FSH		4	NO	10	PH	PH	T	W	C	C	2016-08-14	2016-08-13	I	CH
2016905146	DEZE	DENDROCHIRUS	ZEBRA		DWARF	LIONFISH	LIV	FSH		3	NO	4	PH	PH	T	W	C	C	2016-08-14	2016-08-13	I	CH
2016905317	DEZE	DENDROCHIRUS	ZEBRA		DWARF	LIONFISH	LIV	FSH		9	NO	5	PH	PH	T	W	C	C	2016-08-15	2016-08-15	I	MI
2016905357	BFF?	PTEROIS	SPECIES			LIONFISH	LIV	FSH		1	NO	1	PH	PH	T	W	C	C	2016-08-15	2016-08-15	I	DF
2016905363	DEZE	DENDROCHIRUS	ZEBRA		DWARF	LIONFISH	LIV	FSH		16	NO	11	ID	ID	T	W	C	C	2016-08-15	2016-08-14	I	SF
2016905363	PTNN	PTEROIS	ANTENNATA		ANTENNATA	LIONFISH	LIV	FSH		1	NO	1	ID	ID	T	W	C	C	2016-08-15	2016-08-14	I	SF
2016905374	PTNN	PTEROIS	ANTENNATA		ANTENNATA	LIONFISH	LIV	FSH		2	NO	6	VS	MX	T	W	C	C	2016-08-15	2016-08-15	E	LA
2016905374	PVLI	PTEROIS	VOLITANS		RED	LIONFISH	LIV	FSH		9	NO	38	VS	MX	T	W	C	C	2016-08-15	2016-08-15	E	LA
2016905374	DEZE	DENDROCHIRUS	ZEBRA		DWARF	LIONFISH	LIV	FSH		2	NO	7	VS	MX	T	W	C	C	2016-08-15	2016-08-15	E	LA
2016905374	DEBR	DENDROCHIRUS	BRACHYPTERUS		FUZZY DWARF	LIONFISH	LIV	FSH		2	NO	7	VS	MX	T	W	C	C	2016-08-15	2016-08-15	E	LA
2016905393	PVLI	PTEROIS	VOLITANS		RED	LIONFISH	LIV	FSH		10	NO	40	LK	LK	T	W	C	C	2016-08-15	2016-08-15	I	LA
2016905432	DEZE	DENDROCHIRUS	ZEBRA		DWARF	LIONFISH	LIV	FSH		20	NO	12	ID	ID	T	W	C	C	2016-08-15	2016-08-15	I	LA
2016905432	DEBR	DENDROCHIRUS	BRACHYPTERUS		FUZZY DWARF	LIONFISH	LIV	FSH		1	NO	1	ID	ID	T	W	C	C	2016-08-15	2016-08-15	I	LA
2016905432	DBIO	DENDROCHIRUS	BIOCELLATUS		FU MANCHU	LIONFISH	LIV	FSH		1	NO	1	ID	ID	T	W	C	C	2016-08-15	2016-08-15	I	LA
2016905470	PVLI	PTEROIS	VOLITANS		RED	LIONFISH	LIV	FSH		1	NO	3	PH	PH	T	W	C	C	2016-08-15	2016-08-15	I	LA
2016905487	PVLI	PTEROIS	VOLITANS		RED	LIONFISH	LIV	FSH		14	NO	35	LK	LK	T	W	C	C	2016-08-15	2016-08-15	I	LA
2016905491	DBIO	DENDROCHIRUS	BIOCELLATUS		FU MANCHU	LIONFISH	LIV	FSH		3	NO	18	ID	ID	T	W	C	C	2016-08-15	2016-08-15	I	LA
2016905491	DEZE	DENDROCHIRUS	ZEBRA		DWARF	LIONFISH	LIV	FSH		10	NO	8	ID	ID	T	W	C	C	2016-08-15	2016-08-15	I	LA
2016905966	PLUN	PTEROIS	LUNULATA		COMMON	LIONFISH	LIV	FSH		1	NO	1	PH	PH	T	W	C	C	2016-08-16	2016-08-16	I	LA
2016905966	PVLI	PTEROIS	VOLITANS		RED	LIONFISH	LIV	FSH		18	NO	32	PH	PH	T	W	C	C	2016-08-16	2016-08-16	I	LA
2016905966	PTNN	PTEROIS	ANTENNATA		ANTENNATA	LIONFISH	LIV	FSH		9	NO	7	PH	PH	T	W	C	C	2016-08-16	2016-08-16	I	LA
2016906129	DEZE	DENDROCHIRUS	ZEBRA		DWARF	LIONFISH	LIV	FSH		1	NO	1	PH	PH	T	W	C	C	2016-08-16	2016-08-16	I	CH
2016906129	PLUN	PTEROIS	LUNULATA		COMMON	LIONFISH	LIV	FSH		6	NO	7	PH	PH	T	W	C	C	2016-08-16	2016-08-16	I	CH
2016906129	PVLI	PTEROIS	VOLITANS		RED	LIONFISH	LIV	FSH		6	NO	11	PH	PH	T	W	C	C	2016-08-16	2016-08-16	I	CH
2016906272	PVLI	PTEROIS	VOLITANS		RED	LIONFISH	LIV	FSH		4	NO	11	LK	LK	T	W	C	C	2016-08-16	2016-08-16	I	LA
2016906628	PVLI	PTEROIS	VOLITANS		RED	LIONFISH	LIV	FSH		2	NO	3	ID	ID	T	W	C	C	2016-08-17	2016-08-14	I	NY
2016906628	PRAD	PTEROIS	RADIATA		RADIATA	LIONFISH	LIV	FSH		1	NO	2	ID	ID	T	W	C	C	2016-08-17	2016-08-14	I	NY
2016906670	PVLI	PTEROIS	VOLITANS		RED	LIONFISH	LIV	FSH		1	NO	11	VS	CA	T	W	C	C	2016-08-17	2016-08-17	E	LA
2016906686	PVLI	PTEROIS	VOLITANS		RED	LIONFISH	LIV	FSH		1	NO	1	PH	PH	T	W	C	C	2016-08-17	2016-08-13	I	NY
2016906686	DEZE	DENDROCHIRUS	ZEBRA		DWARF	LIONFISH	LIV	FSH		1	NO	1	PH	PH	T	W	C	C	2016-08-17	2016-08-13	I	NY
2016906696	DBIO	DENDROCHIRUS	BIOCELLATUS		FU MANCHU	LIONFISH	LIV	FSH		2	NO	6	ID	ID	T	W	C	C	2016-08-17	2016-08-17	I	LA
2016906705	PVLI	PTEROIS	VOLITANS		RED	LIONFISH	LIV	FSH		7	NO	9	LK	LK	T	W	C	C	2016-08-17	2016-08-17	I	LA
2016906877	PMOM	PTEROIS	MOMBASSA		MOMBASSA	LIONFISH	LIV	FSH		1	NO	9	VS	MX	T	W	C	C	2016-08-17	2016-08-17	E	LA
2016907016	PTNN	PTEROIS	ANTENNATA		ANTENNATA	LIONFISH	LIV	FSH		2	NO	3	ID	ID	T	W	C	C	2016-08-18	2016-08-18	I	NY
2016907038	DEBR	DENDROCHIRUS	BRACHYPTERUS		FUZZY DWARF	LIONFISH	LIV	FSH		2	NO	6	KE	KE	T	W	C	C	2016-08-18	2016-08-18	I	NY
2016907121	DEBR	DENDROCHIRUS	BRACHYPTERUS		FUZZY DWARF	LIONFISH	LIV	FSH		3	NO	2	PH	PH	T	W	C	C	2016-08-18	2016-08-18	I	NY
2016907130	PTNN	PTEROIS	ANTENNATA		ANTENNATA	LIONFISH	LIV	FSH		1	NO	0	PH	PH	T	W	C	C	2016-08-18	2016-08-18	I	NY
2016907130	PVLI	PTEROIS	VOLITANS		RED	LIONFISH	LIV	FSH		7	NO	2	PH	PH	T	W	C	C	2016-08-18	2016-08-18	I	NY
2016907130	PVLI	PTEROIS	VOLITANS		RED	LIONFISH	LIV	FSH		7	NO	2	PH	PH	T	W	C	C	2016-08-18	2016-08-18	I	NY
2016907254	PRAD	PTEROIS	RADIATA		RADIATA	LIONFISH	LIV	FSH		3	NO	5	ID	ID	T	W	C	C	2016-08-18	2016-08-18	I	LA
2016907254	DBIO	DENDROCHIRUS	BIOCELLATUS		FU MANCHU	LIONFISH	LIV	FSH		1	NO	1	ID	ID	T	W	C	C	2016-08-18	2016-08-18	I	LA
2016907282	PRAD	PTEROIS	RADIATA		RADIATA	LIONFISH	LIV	FSH		4	NO	8	LK	LK	T	W	C	C	2016-08-18	2016-08-18	I	LA
2016907314	BFF?	PTEROIS	SPECIES			LIONFISH	LIV	FSH		3	NO	6	PH	PH	T	W	C	C	2016-08-18	2016-08-18	I	DE
2016907573	DEZE	DENDROCHIRUS	ZEBRA		DWARF	LIONFISH	LIV	FSH		1	NO	1	PH	PH	T	W	C	C	2016-08-18	2016-08-18	I	LA
2016907573	PRAD	PTEROIS	RADIATA		RADIATA	LIONFISH	LIV	FSH		1	NO	1	PH	PH	T	W	C	C	2016-08-18	2016-08-18	I	LA
2016907588	PTNN	PTEROIS	ANTENNATA		ANTENNATA	LIONFISH	LIV	FSH		1	NO	2	PH	PH	T	W	C	C	2016-08-18	2016-08-18	I	LA
2016907588	PVLI	PTEROIS	VOLITANS		RED	LIONFISH	LIV	FSH		15	NO	41	PH	PH	T	W	C	C	2016-08-18	2016-08-18	I	LA
2016907588	DEBR	DENDROCHIRUS	BRACHYPTERUS		FUZZY DWARF	LIONFISH	LIV	FSH		20	NO	16	PH	PH	T	W	C	C	2016-08-18	2016-08-18	I	LA
2016907686	DEZE	DENDROCHIRUS	ZEBRA		DWARF	LIONFISH	LIV	FSH		1	NO	0	PH	PH	T	W	C	C	2016-08-19	2016-08-19	I	NY
2016907686	PVLI	PTEROIS	VOLITANS		RED	LIONFISH	LIV	FSH		4	NO	3	PH	PH	T	W	C	C	2016-08-19	2016-08-19	I	NY
2016907815	PVLI	PTEROIS	VOLITANS		RED	LIONFISH	LIV	FSH		5	NO	15	PH	PH	T	W	C	C	2016-08-19	2016-08-19	I	LA
2016907815	PTNN	PTEROIS	ANTENNATA		ANTENNATA	LIONFISH	LIV	FSH		1	NO	1	PH	PH	T	W	C	C	2016-08-19	2016-08-19	I	LA
2016907815	DEBR	DENDROCHIRUS	BRACHYPTERUS		FUZZY DWARF	LIONFISH	LIV	FSH		12	NO	10	PH	PH	T	W	C	C	2016-08-19	2016-08-19	I	LA
2016907825	DEBR	DENDROCHIRUS	BRACHYPTERUS		FUZZY DWARF	LIONFISH	LIV	FSH		3	NO	2	ID	ID	T	W	C	C	2016-08-19	2016-08-19	I	LA
2016907825	DEZE	DENDROCHIRUS	ZEBRA		DWARF	LIONFISH	LIV	FSH		30	NO	18	ID	ID	T	W	C	C	2016-08-19	2016-08-19	I	LA
2016907825	PTNN	PTEROIS	ANTENNATA		ANTENNATA	LIONFISH	LIV	FSH		2	NO	3	ID	ID	T	W	C	C	2016-08-19	2016-08-19	I	LA
2016907825	PRAD	PTEROIS	RADIATA		RADIATA	LIONFISH	LIV	FSH		3	NO	13	ID	ID	T	W	C	C	2016-08-19	2016-08-19	I	LA
2016907825	DBIO	DENDROCHIRUS	BIOCELLATUS		FU MANCHU	LIONFISH	LIV	FSH		1	NO	4	ID	ID	T	W	C	C	2016-08-19	2016-08-19	I	LA
2016907830	PVLI	PTEROIS	VOLITANS		RED	LIONFISH	LIV	FSH		25	NO	90	KE	KE	T	W	C	C	2016-08-19	2016-08-19	I	LA
2016907830	PRAD	PTEROIS	RADIATA		RADIATA	LIONFISH	LIV	FSH		4	NO	15	KE	KE	T	W	C	C	2016-08-19	2016-08-19	I	LA
2016907830	PTNN	PTEROIS	ANTENNATA		ANTENNATA	LIONFISH	LIV	FSH		14	NO	15	KE	KE	T	W	C	C	2016-08-19	2016-08-19	I	LA
2016907830	DEZE	DENDROCHIRUS	ZEBRA		DWARF	LIONFISH	LIV	FSH		2	NO	5	KE	KE	T	W	C	C	2016-08-19	2016-08-19	I	LA
2016907830	DEBR	DENDROCHIRUS	BRACHYPTERUS		FUZZY DWARF	LIONFISH	LIV	FSH		3	NO	8	KE	KE	T	W	C	C	2016-08-19	2016-08-19	I	LA
2016907841	PVLI	PTEROIS	VOLITANS		RED	LIONFISH	LIV	FSH		5	NO	15	ID	ID	T	W	C	C	2016-08-19	2016-08-19	I	LA
2016907842	PTNN	PTEROIS	ANTENNATA		ANTENNATA	LIONFISH	LIV	FSH		8	NO	8	PH	PH	T	W	C	C	2016-08-19	2016-08-19	I	LA
2016907842	DEZE	DENDROCHIRUS	ZEBRA		DWARF	LIONFISH	LIV	FSH		3	NO	2	PH	PH	T	W	C	C	2016-08-19	2016-08-19	I	LA
2016907861	DBIO	DENDROCHIRUS	BIOCELLATUS		FU MANCHU	LIONFISH	LIV	FSH		5	NO	1	PH	PH	T	W	C	C	2016-08-19	2016-08-19	I	LA
2016907915	PVLI	PTEROIS	VOLITANS		RED	LIONFISH	LIV	FSH		11	NO	9	PH	PH	T	W	C	C	2016-08-19	2016-08-14	I	NY
2016908141	PVLI	PTEROIS	VOLITANS		RED	LIONFISH	LIV	FSH		1	NO	3	PH	PH	T	W	C	C	2016-08-19	2016-08-19	I	SE
2016908179	PVLI	PTEROIS	VOLITANS		RED	LIONFISH	LIV	FSH		17	NO	59	ID	ID	T	W	C	C	2016-08-20	2016-08-20	I	LA
2016908195	PVLI	PTEROIS	VOLITANS		RED	LIONFISH	LIV	FSH		8	NO	32	ID	ID	T	W	C	C	2016-08-20	2016-08-20	I	LA
2016908195	DBIO	DENDROCHIRUS	BIOCELLATUS		FU MANCHU	LIONFISH	LIV	FSH		5	NO	23	ID	ID	T	W	C	C	2016-08-20	2016-08-20	I	LA
2016908195	PTNN	PTEROIS	ANTENNATA		ANTENNATA	LIONFISH	LIV	FSH		2	NO	3	ID	ID	T	W	C	C	2016-08-20	2016-08-20	I	LA
2016908195	DEZE	DENDROCHIRUS	ZEBRA		DWARF	LIONFISH	LIV	FSH		4	NO	5	ID	ID	T	W	C	C	2016-08-20	2016-08-20	I	LA
2016908204	DEZE	DENDROCHIRUS	ZEBRA		DWARF	LIONFISH	LIV	FSH		4	NO	3	ID	ID	T	W	C	C	2016-08-20	2016-08-20	I	LA
2016908204	DEBR	DENDROCHIRUS	BRACHYPTERUS		FUZZY DWARF	LIONFISH	LIV	FSH		2	NO	285	ID	ID	T	W	C	C	2016-08-20	2016-08-20	I	LA
2016908204	PVLI	PTEROIS	VOLITANS		RED	LIONFISH	LIV	FSH		3	NO	108	ID	ID	T	W	C	C	2016-08-20	2016-08-20	I	LA
2016908211	PVLI	PTEROIS	VOLITANS		RED	LIONFISH	LIV	FSH		9	NO	22	PH	PH	T	W	C	C	2016-08-20	2016-08-20	I	LA
2016908226	PTNN	PTEROIS	ANTENNATA		ANTENNATA	LIONFISH	LIV	FSH		9	NO	44	VS	MX	T	W	C	C	2016-08-21	2016-08-21	E	LA
2016908226	PVLI	PTEROIS	VOLITANS		RED	LIONFISH	LIV	FSH		22	NO	121	VS	MX	T	W	C	C	2016-08-21	2016-08-21	E	LA
2016908226	DEZE	DENDROCHIRUS	ZEBRA		DWARF	LIONFISH	LIV	FSH		14	NO	74	VS	MX	T	W	C	C	2016-08-21	2016-08-21	E	LA
2016908227	DEZE	DENDROCHIRUS	ZEBRA		DWARF	LIONFISH	LIV	FSH		9	NO	24	VS	MX	T	W	C	C	2016-08-21	2016-08-21	E	LA
2016908227	PLUN	PTEROIS	LUNULATA		COMMON	LIONFISH	LIV	FSH		39	NO	226	VS	MX	T	W	C	C	2016-08-21	2016-08-21	E	LA
2016908244	PVLI	PTEROIS	VOLITANS		RED	LIONFISH	LIV	FSH		2	NO	6	PH	PH	T	W	C	C	2016-08-21	2016-08-21	I	LA
2016908303	DEZE	DENDROCHIRUS	ZEBRA		DWARF	LIONFISH	LIV	FSH		10	NO	6	PH	PH	T	W	C	C	2016-08-22	2016-08-22	I	MI
2016908313	DEZE	DENDROCHIRUS	ZEBRA		DWARF	LIONFISH	LIV	FSH		1	NO	1	PH	PH	T	W	C	C	2016-08-22	2016-08-20	I	CH
2016908313	PVLI	PTEROIS	VOLITANS		RED	LIONFISH	LIV	FSH		10	NO	36	PH	PH	T	W	C	C	2016-08-22	2016-08-20	I	CH
2016908313	PRAD	PTEROIS	RADIATA		RADIATA	LIONFISH	LIV	FSH		1	NO	1	PH	PH	T	W	C	C	2016-08-22	2016-08-20	I	CH
2016908315	PTNN	PTEROIS	ANTENNATA		ANTENNATA	LIONFISH	LIV	FSH		5	NO	3	PH	PH	T	W	C	C	2016-08-22	2016-08-20	I	CH
2016908315	PVLI	PTEROIS	VOLITANS		RED	LIONFISH	LIV	FSH		9	NO	6	PH	PH	T	W	C	C	2016-08-22	2016-08-20	I	CH
2016908318	DBIO	DENDROCHIRUS	BIOCELLATUS		FU MANCHU	LIONFISH	LIV	FSH		1	NO	3	ID	ID	T	W	C	C	2016-08-22	2016-08-20	I	CH
2016908318	PTNN	PTEROIS	ANTENNATA		ANTENNATA	LIONFISH	LIV	FSH		2	NO	2	ID	ID	T	W	C	C	2016-08-22	2016-08-20	I	CH
2016908318	DEZE	DENDROCHIRUS	ZEBRA		DWARF	LIONFISH	LIV	FSH		26	NO	13	ID	ID	T	W	C	C	2016-08-22	2016-08-20	I	CH
2016908318	DEBR	DENDROCHIRUS	BRACHYPTERUS		FUZZY DWARF	LIONFISH	LIV	FSH		3	NO	2	ID	ID	T	W	C	C	2016-08-22	2016-08-20	I	CH
2016908458	PRAD	PTEROIS	RADIATA		RADIATA	LIONFISH	LIV	FSH		2	NO	6	ID	ID	T	W	C	C	2016-08-22	2016-08-22	I	LA
2016908458	DEBR	DENDROCHIRUS	BRACHYPTERUS		FUZZY DWARF	LIONFISH	LIV	FSH		2	NO	1	ID	ID	T	W	C	C	2016-08-22	2016-08-22	I	LA
[truncated: 2,876 more rows]

## Sheet: ImportExportKEY
	US FISH & WILDLIFE SERVICE - Office of Law Enforcement Import/Export Key (revised 01/2015)
WILDLIFE DESCRIPTION
	BAL	Baleen							FOO	Foot								PLY	Plywood (3 or more sheets of wood glued and pressed one on another)
	BAR	Bark (raw, dried, powdered, unprocessed)							FPT	Flower pot (made of tree fern or other plant fiber)								POW	Powder
	BOC	Bone product or carving							FRU	Fruit								ROC	Live Rock (e.g., Coral Rock)
	BOD	Dead animal (whole animal)							GAB	Gall bladders								ROO	Root, (dead)
	BON	Bones (including jaws, but not skulls)							GAL	Gall (bile)								RUG	Rugs (rugs if made from one skin only)
	BOP	Bone pieces (not manufactured)							GAR	Garment (excluding shoe or trim)								SAW	Sawn wood (sawn lengthwise or produced by profile-chipping; normally exceeds 6mm in thickness)
	BUL	Bulbs, corms or tubers							GEN	Genitalia (castrate and dried penis)								SCA	Scale ( turtle, other reptile, fish, pangolin)
	CAL	Calipees (turtle cartilage for soup)							GRS	Graft rootstocks								SDL	Seedling
	CAP	Carapaces (raw or unworked)							HAI	Hair								SEE	Seed
	CAR	Carvings (other than bone, horn or ivory)							HAP	Hair product (including paint brushes, etc.)								SHE	Shell (mollusc, raw or unworked)
	CAV	Caviar (unfertilized dead processed sturgeon or paddlefish eggs)							HOC	Horn carving (including horn or antler products)								SHO	Shoe (including boots)
	CHP	Chips (timber)							HOP	Horn pieces (not manufactured)								SID	Side (including flank, except tinga frame)
	CLA	Claw (including talon)							HOR	Horn (substantially whole including antlers)								SKE	Skeleton (substantially whole)
	CLO	Cloth							IJW	Ivory jewelry								SKI	Skin (substantially whole, including tinga frames)
	COR	Coral (raw or unworked, excluding live or coral rock)							IVC	Ivory carvings								SKP	Skin piece (raw or tanned including scraps)
	CPR	Coral products							IVP	Ivory pieces (not manufactured, includes scraps)								SKU	Skull
	CUL	Cultures of artificially propagated plants							JWL	Jewelry (other than ivory jewelry)								SOU	Soup
	CUT	Cuttings (plant cuttings or divisions)							KEY	Ivory piano key (# of keys)								SPE	Specimen (scientific or museum)
	DEA	Dead specimen (live specimen that died during shipment)							LEG	Frog legs								SPR	Shell product (mollusc or turtle)
	DER	Derivative (except those included elsewhere)							LIV	Live specimens (live animals or plants)								STE	Stems (plant stems)
	DPL	Dried plants							LOG	Logs and saw logs (all wood in the rough for processing into sawn wood, pulpwood or veneer)								SWI	Swim bladder (hydrostatic organ, including isinglass, sturgeon glue)
	EAR	Ear (except when part of whole trophy)							LPL	Leather product (large manufactured including briefcase, suitcase, furniture)								TAI	Tails
	EGG	Egg (whole dead or blown excluding caviar)							LPS	Leather product (small manufactured including belt, wallet, watchband)								TEE	Teeth (excluding tusk)
	EGL	Eggs (live)							LVS	Leaves								TIM	Timber (raw except log or sawn wood)
	ESH	Eggshell - raw or unworked							MEA	Meat								TRI	Trim (shoe, garment, or decorative)
	EXT	Extracts							MED	Medicinal part or product								TRO	Trophy (all the parts of one animal)
	FEA	Feathers							MUS	Musk								TUS	Tusks (substantially whole tusks, worked or not)
	FIB	Fiber (plant fiber, tennis racket string)							NES	Nest (including product)								UNS	Unspecified
	FIG	Fingerlings (juvenile fish for the aquarium trade, hatchery or released)							OIL	Oil								VEN	Veneer (thin layers of wood of uniform thickness, usually less than 6mm)
	FIN	Fin - (fresh, frozen or dried fins or parts)							PIV	Piano with ivory keys (# of pianos)								WAX	Wax (including ambergris)
	FLO	Flowers							PLA	Plates of fur skins (include rugs if made from several skins)								WNG	Wing
																		WPR	Wood product (including furniture, rainsticks)
PORTS
	01-Region 1			AN-Anchorage			CP-Champlain			EA-Eastport			JX-Jacksonville			MP-Minneapolis./St. Paul			PL-Portal			SU-Sumas
	02-Region 2			AT-Atlanta			CX-Calexico			EL-El Paso			JU-Juneau			NF-Norfolk			PT-Portland			SW-Sweetgrass
	03-Region 3			BA-Baltimore			DE-Detroit			FB-Fairbanks			LA-Los Angeles			NG-Nogales			PX-Phoenix			SY-San Diego/San Ysidro
	04-Region 4			BL-Blaine			DF-Dallas/Fort Worth			GP-Grand Portage			LK-Lukeville			NO-New Orleans			RY-Raymond			TP-Tampa
	05-Region 5			BN-Buffalo			DG-Douglas			HA-Honolulu			LO-Louisville			NW-Newark			SE-Seattle			TN-Tornillo
	06-Region 6			BO-Boston			DL-Derby Line			HN-Houston			LR-Laredo			NY-New York			SF-San Francisco			XX-Unknown
	07-Region 7			BV-Brownsville			DN-Denver			HO-Houlton			LV- Las Vegas			OR-Orlando			SJ-San Juan
	08-Region 8			CA-Calais			DR-Del Rio			HS-Highgate Springs			MC-McAllen			PA-Philadelphia			SL-San Luis
	AG-Agana			CH-Chicago			DS-Dunseith			IF-International Falls			ME-Memphis			PB-Pembina			SP-Saipan
	AL-Alcan			CL-Cleveland			DU-Dulles Int'l Airport			JK-Jackman			MI-Miami. FL			PH-Port Huron			SS-Sault Sainte Marie
UNIT
	C2	Square Centimeter			GM	Grams			M2	Square Meters			ML	Milliliters
	C3	Cubic Centimeters			KG	Kilograms			M3	Cubic Meters			MT	Meters
	CM	Centimeters			LT	Liters			MG	Milligrams			NO	Number of Specimens
PURPOSE
	B	Breeding in captivity or artificial propagation					L	Law Enforcement / Judicial / Forensic use only					S	Scientific
	E	Educational					M	Biomedical research					T	Commercial
	G	Botanic gardens					P	Personal					Y	Reintroduction/introduction into the wild
	H	Hunting Trophies					Q	Circuses/traveling exhibitions					Z	Zoos
SOURCE
	A	Plants that are artificially propagated, parts and derivatives							F	Animals born in captivity (from parents that mated in the wild)						R	Specimens originating from a ranching operation
										or animals that do not qualify as captive-bred under CITES
	C	Animals bred in captivity (from parents that mated in captivity)							I	Confiscated or seized specimens						U	Source unknown (lack of information must be justified)
	D	CITES Appendix I animals or plants commercially bred or							O	Pre-convention specimens						W	Specimens taken from the wild
		propagated in CITES registered facilities
ACTION
	C	Cleared
	R	Refused
DISPOSITION
	A	Abandoned			R	Reexport
	C	Cleared			S	Seized
page 2
	US FISH & WILDLIFE SERVICE - Office of Law Enforcement Import/Export Key (revised 01/2015)
COUNTRY
	AD-Andorra				CW-Curacao					HR-Croatia						MQ-Martinique					SL-Sierra Leone
	AE-United Arab Emirates				CX-Christmas Island					HT-Haiti						MR-Mauritania					SM-San Marino
	AF-Afghanistan				CY-Cyprus					HU-Hungary						MS-Montserrat					SN-Senegal
	AG-Antigua & Barbuda				CZ-Czech Republic					ID-Indonesia						MT-Malta					SO-Somalia
	AI-Anguilla				DE-Germany					IE-Ireland						MU-Mauritius					SR-Suriname
	AL-Albania				DJ-Djibouti					IL-Israel						MV-Maldives					SS-South Sudan
	AM-Armenia				DK-Denmark					IM-Isle of Man						MW-Malawi					ST-Sao Tome & Principe
	AO-Angola				DM-Dominica					IN-India						MX-Mexico					SV-El Salvador
	AQ-Antarctica				DO-Dominican Republic					IO-British Indian Ocean Territory						MY-Malaysia					SX-Sint Maarten
	AR-Argentina				DZ-Algeria					IQ-Iraq						MZ-Mozambique					SY-Syrian Arab Republic
	AT-Austria				EC-Ecuador					IR-Islamic Republic of Iran						NA-Namibia					SZ-Swaziland
	AU-Australia				EE-Estonia					IS-Iceland						NC-New Caledonia					TC-Turks & Caicos Islands
	AW-Aruba				EG-Egypt					IT-Italy						NE-Niger					TD-Chad
	AX-Aland Islands				EH-Western Sahara					JE-Jersey						NF-Norfolk Island					TF-French Southern Territories
	AZ-Azerbaijan				ER-Eritrea					JM-Jamaica						NG-Nigeria					TG-Togo
	BA-Bosnia-Herzegovina				ES-Canary Islands					JO-Jordan						NI-Nicaragua					TH-Thailand
	BB-Barbados				ES-Spain					JP-Japan						NL-Netherlands					TJ-Tajikistan
	BD-Bangladesh				ET-Ethiopia					KE-Kenya						NO-Norway					TK-Tokelau
	BE-Belgium				FI-Finland					KG-Kyrgyzstan						NP-Nepal					TL-Timor-Leste
	BF-Burkina Faso				FJ-Fiji					KH-Cambodia						NR-Nauru					TM-Turkmenistan
	BG-Bulgaria				FK-Falkland Islands (Malvinas)					KI-Kiribati						NU-Niue					TN-Tunisia
	BH-Bahrain				FM-Federated States of Micronesia					KM-Comoros						NZ-New Zealand					TO-Tonga
	BI-Burundi				FO-Faeroe Islands					KN-Saint Kitts & Nevis						OM-Oman					TR-Turkey
	BJ-Benin				FR-France					KP-Democratic People’s Republic of Korea (North)						PA-Panama					TT-Trinidad & Tobago
	BL-Saint Bathelemy				GA-Gabon					KR-Republic of Korea (South)						PE-Peru					TV-Tuvalu
	BM-Bermuda				GB-United Kingdom (G5*)					KW-Kuwait						PF-French Polynesia (Tahiti)					TW-Taiwan (Province of China)
	BN-Brunei Darussalam				GB-Ascension Island (G1*)					KY-Cayman Islands						PG-Papua New Guinea					TZ-United Republic of Tanzania
	BO-Bolivia				GB-England (G2*)					KZ-Kazakhstan						PH-Philippines					UA-Ukraine
	BQ-Bonaire, Saint Eustatius, & Saba				GB-Great Britain					LA-Lao People’s Democratic Republic						PK-Pakistan					UG-Uganda
	BR-Brazil				GB-Ireland, northern (G3*)					LB-Lebanon						PL-Poland					US-United States
	BS-Bahamas				GB-Scotland (G4*)					LC-Saint Lucia						PM-Saint Pierre & Miquelon					UY-Uruguay
	BT-Bhutan				GB-Wales (G6*)					LI-Liechtenstein						PN-Pitcairn					UZ-Uzbekistan
	BV-Bouvet Island				GD-Grenada					LK-Sri Lanka						PT-Portugal					VA-Holy See (Vatican City)
	BW-Botswana				GE-Georgia					LR-Liberia						PW-Palau					VC-Saint Vincent & The Grenadines
	BY-Belarus				GF-French Guiana					LS-Lesotho						PY-Paraguay					VE-Venezuela
	BZ-Belize				GG-Guernsey					LT-Lithuania						QA-Qatar					VG-British Virgin Islands
	CA-Canada				GH-Ghana					LU-Luxembourg						RE-Reunion					VN-Vietnam
	CC-Cocos (keeling) Islands				GI-Gibraltar					LV-Latvia						RO-Romania					VS-Various
	CD-Democratic Republic of the Congo				GL-Greenland					LY-Libyan Arab Jamahiriya						RS-Serbia					VU-Vanuatu
	CF-Central African Republic				GM-Gambia					MA-Morocco						RU-Russian Federation					WF-Wallis & Futuna Islands
	CG-Congo				GN-Guinea					MC-Monaco						RW-Rwanda					WS-Samoa, Western
	CH-Switzerland				GP-Guadeloupe					MD-Republic of Moldova						SA-Saudi Arabia					XX-Unknown
	CI-Cote d’Ivoire				GQ-Equatorial Guinea					ME-Montenegro						SB-Solomon Islands					YE-Yemen
	CK-Cook Islands				GR-Greece					MF-Saint Martin						SC-Seychelles					YT-Mayotte
	CL-Chile				GS-South Georgia & Sandwich Islands					MG-Madagascar						SD-Sudan					ZA-South Africa
	CM-Cameroon				GT-Guatemala					MH-Marshall Islands						SE-Sweden					ZM-Zambia
	CN-China				GW-Guinea-Bissau					MK-Macedonia						SG-Singapore					ZW-Zimbabwe
	CO-Colombia				GY-Guyana					ML-Mali						SH-Saint Helena, Ascension, and Tristan da Cunha					ZZ-High Seas
	CR-Costa Rica				HK-Hong Kong					MM-Myanmar (Burma)						SI-Slovenia
	CU-Cuba				HM-Heard Island & McDonald Islands					MN-Mongolia						SJ-Svalbard & Jan Mayen Islands
	CV-Cape Verde				HN-Honduras					MO-Macao						SK-Slovakia
	* Indicates proprietary OLE alphanumeric codes to differentiate the constituent parts of Great Britain. The official ISO code for The United Kingdom is GB.
