# Supplementary material for: Characterizing the US trade in lionfishes
Source: PLoS One. 2019 Aug 15;14(8):e0221272. doi: 10.1371/journal.pone.0221272 (PMC6695173; doi:10.1371/journal.pone.0221272)
Supplement: S2 Dataset — (XLSX) [file pone.0221272.s002.xlsx]

## Sheet: Sheet1
Category	Year	Coast	County	Units	Trips	Value ($)	Avg. Price
Marine Life (numbers)	2010	Gulf	Monroe	714	179	4362	6.11
Marine Life (numbers)	2010	Gulf	Other Counties	111	32	904	8.14
Marine Life (numbers)	2011	Gulf	Monroe	2181	263	10486	4.81
Marine Life (numbers)	2011	Gulf	Other Counties	96	12	480	5
Marine Life (numbers)	2011	South Atlantic	Broward	261	54	1409	5.4
Marine Life (numbers)	2011	South Atlantic	Miami-Dade	49	15	285	5.82
Marine Life (numbers)	2012	Gulf	Monroe	1501	229	8868	5.91
Marine Life (numbers)	2012	South Atlantic	Other Counties	583	49	6770	11.61
Marine Life (numbers)	2012	South Atlantic	Palm Beach	266	24	2338	8.79
Marine Life (numbers)	2013	Gulf	Monroe	1502	306	9842	6.55
Marine Life (numbers)	2013	Gulf	Other Counties	86	21	773	8.99
Marine Life (numbers)	2013	South Atlantic	Broward	131	36	794	6.06
Marine Life (numbers)	2013	South Atlantic	Palm Beach	279	33	1386	4.97
Marine Life (numbers)	2014	Gulf	Monroe	1302	277	9438	7.25
Marine Life (numbers)	2014	Gulf	Other Counties	134	18	731	5.46
Marine Life (numbers)	2014	South Atlantic	Broward	168	42	1110	6.61
Marine Life (numbers)	2014	South Atlantic	Miami-Dade	17	9	144	8.47
Marine Life (numbers)	2015	Gulf	Monroe	1307	302	8736	6.68
Marine Life (numbers)	2015	Gulf	Other Counties	266	37	3345	12.58
Marine Life (numbers)	2015	South Atlantic	Miami-Dade	37	23	330	8.92
Marine Life (numbers)	2015	South Atlantic	Palm Beach	451	26	2332	5.17
Marine Life (numbers)	2016	Gulf	Monroe	1508	266	10971	7.28
Marine Life (numbers)	2016	Gulf	Other Counties	443	23	2261	5.1
Marine Life (numbers)	2016	South Atlantic	Broward	307	32	1873	6.1
Marine Life (numbers)	2016	South Atlantic	Miami-Dade	67	20	546	8.15
Marine Life (numbers)	2017	Gulf	Monroe	1256	159	9870	7.86
Marine Life (numbers)	2017	Gulf	Other Counties	114	9	930	8.16
Marine Life (numbers)	2017	South Atlantic	Broward	256	24	1395	5.45
Marine Life (numbers)	2017	South Atlantic	Miami-Dade	36	9	337	9.36
