# Supplementary material for: Characterizing the US trade in lionfishes
Source: PLoS One. 2019 Aug 15;14(8):e0221272. doi: 10.1371/journal.pone.0221272 (PMC6695173; doi:10.1371/journal.pone.0221272)
Supplement: S3 Dataset — (XLSX) [file pone.0221272.s003.xlsx]

## Sheet: vendor list
Store (UID)	State	Species	Date	Duplicate
1	California	none	2017-06-29	1
2	California	none	2017-06-29	1
3	California	non-compliant	2017-06-30	1
4	California	Pterois volitans	2017-06-29	1
5	California	none	2017-06-29	1
6	California	non-compliant	2017-06-30	1
7	California	Pterois volitans	2017-06-29	1
8	California	none	2017-06-29	1
9	California	Pterois volitans	2017-06-29	1
10	California	none	2017-06-29	1
11	California	Pterois volitans	2017-06-29	1
12	California	none	2017-06-29	1
13	California	Pterois volitans	2017-06-29	1
14	California	N/A	2017-06-30	1
15	California	none	2017-06-30	1
16	California	none	2017-06-29	1
17	California	none	2017-06-30	1
18	California	Pterois volitans	2017-06-29	1
19	California	Pterois volitans	2017-06-29	1
20	California	none	2017-06-29	1
21	California	none	2017-06-29	1
22	California	Dendrochirus zebra	2017-06-29	1
22	California	Dendrochirus brachypterus	2017-06-29	2
23	California	none	2017-06-30	1
24	California	Pterois volitans	2017-06-29	1
25	California	none	2017-07-11	1
26	California	none	2017-07-11	1
27	California	Dendrochirus brachypterus	2017-07-11	1
27	California	Dendrochirus biocellatus	2017-07-11	2
27	California	Pterois radiata	2017-07-11	3
28	California	none	2017-07-11	1
29	California	Dendrochirus brachypterus	2017-07-11	1
29	California	Dendrochirus zebra	2017-07-11	2
29	California	Dendrochirus biocellatus	2017-07-11	3
29	California	Pterois volitans	2017-07-11	4
30	California	Pterois volitans	2017-07-11	1
31	California	none	2017-07-11	1
32	California	none	2017-07-11	1
33	California	Pterois volitans	2017-07-11	1
34	California	Dendrochirus brachypterus	2017-07-11	1
35	California	Pterois volitans	2017-07-11	1
36	California	none	2017-07-11	1
37	California	N/A	2017-07-12	1
38	California	none	2017-07-11	1
39	California	Pterois volitans	2017-07-11	1
40	California	Pterois volitans	2017-07-11	1
41	California	N/A	2017-07-12	1
42	California	Pterois volitans	2017-07-11	1
42	California	Dendrochirus zebra	2017-07-11	2
43	California	N/A	2017-07-11	1
44	California	none	2017-07-11	1
45	California	N/A	2017-07-12	1
46	California	none	2017-07-11	1
47	California	Pterois volitans	2017-07-11	1
48	California	none	2017-07-11	1
49	California	non-compliant	2017-07-11	1
50	California	none	2017-07-11	1
51	Texas	Pterois antennata	2017-06-29	1
51	Texas	Pterois volitans	2017-06-29	2
51	Texas	Dendrochirus zebra	2017-06-29	3
52	Texas	Pterois volitans	2017-06-29	1
53	Texas	none	2017-06-30	1
54	Texas	none	2017-06-29	1
55	Texas	Pterois volitans	2017-06-29	1
56	Texas	none	2017-06-29	1
57	Texas	Dendrochirus zebra	2017-06-30	1
58	Texas	Dendrochirus brachypterus	2017-06-29	1
59	Texas	Pterois volitans	2017-06-29	1
60	Texas	Pterois volitans	2017-06-29	1
61	Texas	Pterois volitans	2017-06-29	1
61	Texas	Dendrochirus brachypterus	2017-06-29	2
62	Texas	none	2017-06-30	1
63	Texas	none	2017-06-29	1
64	Texas	none	2017-06-29	1
65	Texas	Pterois volitans	2017-06-29	1
66	Texas	none	2017-06-29	1
67	Texas	Pterois volitans	2017-06-29	1
67	Texas	Dendrochirus brachypterus	2017-06-29	2
68	Texas	Pterois volitans	2017-07-11	1
69	Texas	non-compliant	2017-07-11	1
70	Texas	none	2017-07-11	1
71	Texas	Pterois volitans	2017-07-11	1
71	Texas	Dendrochirus brachypterus	2017-07-11	2
72	Texas	none	2017-07-11	1
73	Texas	Pterois volitans	2017-07-11	1
74	Texas	Pterois volitans	2017-07-11	1
75	Texas	Pterois volitans	2017-07-11	1
76	Texas	non-compliant	2017-07-11	1
77	Texas	none	2017-07-11	1
78	Texas	N/A	2017-07-12	1
79	Texas	Dendrochirus zebra	2017-07-11	1
80	Texas	N/A	2017-07-12	1
81	Texas	Dendrochirus brachypterus	2017-07-11	1
82	Texas	Pterois volitans	2017-07-11	1
83	Texas	none	2017-07-11	1
84	Texas	Pterois volitans	2017-07-11	1
84	Texas	Pterois radiata	2017-07-11	2
84	Texas	Dendrochirus brachypterus	2017-07-11	3
84	Texas	Dendrochirus zebra	2017-07-11	4
84	Texas	Dendrochirus biocellatus	2017-07-11	5
85	Florida	N/A	2017-06-29	1
86	Florida	Pterois radiata	2017-06-29	1
87	Florida	none	2017-06-30	1
88	Florida	none	2017-06-30	1
89	Florida	none	2017-06-30	1
90	Florida	none	2017-06-30	1
91	Florida	none	2017-06-30	1
92	Florida	none	2017-06-30	1
93	Florida	none	2017-06-30	1
94	Florida	none	2017-06-30	1
95	Florida	none	2017-06-30	1
96	Florida	Pterois volitans	2017-06-30	1
97	Florida	Dendrochirus brachypterus	2017-06-30	1
98	Florida	Pterois volitans	2017-07-11	1
99	Florida	Pterois volitans	2017-07-11	1
99	Florida	Dendrochirus brachypterus	2017-07-11	2
100	Florida	Dendrochirus zebra	2017-07-11	1
101	Florida	none	2017-07-11	1
102	Florida	none	2017-07-11	1
103	Florida	Pterois volitans	2017-07-11	1
103	Florida	Dendrochirus brachypterus	2017-07-11	2
104	Florida	Pterois volitans	2017-07-11	1
105	Florida	none	2017-07-11	1
106	Florida	none	2017-07-11	1
107	Florida	Pterois volitans	2017-07-11	1
108	Florida	N/A	2017-07-12	1
109	Florida	none	2017-07-11	1
110	Florida	none	2017-07-11	1
111	Georgia	Pterois volitans	2017-06-30	1
111	Georgia	Pterois antennata	2017-06-30	2
112	Georgia	Pterois volitans	2017-06-30	1
112	Georgia	Dendrochirus brachypterus	2017-06-30	2
113	Georgia	none	2017-06-30	1
114	Georgia	Pterois volitans	2017-06-30	1
115	Georgia	none	2017-06-30	1
116	Georgia	none	2017-06-30	1
117	Georgia	none	2017-06-30	1
118	Georgia	Pterois volitans	2017-07-11	1
118	Georgia	Dendrochirus brachypterus	2017-07-11	2
119	Georgia	Pterois volitans	2017-07-11	1
120	Georgia	Pterois volitans	2017-07-11	1
121	Georgia	N/A	2017-07-12	1
122	Georgia	Pterois volitans	2017-07-11	1
123	Georgia	none	2017-07-11	1
124	Georgia	none	2017-07-11	1
125	North Carolina	Pterois volitans	2017-06-30	1
125	North Carolina	Dendrochirus brachypterus	2017-06-30	2
126	North Carolina	none	2017-06-30	1
127	North Carolina	Dendrochirus zebra	2017-06-30	1
128	North Carolina	none	2017-06-30	1
129	North Carolina	Pterois volitans	2017-06-30	1
130	North Carolina	Dendrochirus zebra	2017-06-30	1
130	North Carolina	Dendrochirus brachypterus	2017-06-30	2
131	North Carolina	Dendrochirus zebra	2017-07-11	1
132	North Carolina	Pterois volitans	2017-07-11	1
133	North Carolina	none	2017-07-11	1
134	North Carolina	none	2017-07-11	1
135	North Carolina	Pterois volitans	2017-07-11	1
136	North Carolina	N/A	2017-07-12	1
137	Virginia	none	2017-06-30	1
138	Virginia	Pterois volitans	2017-06-30	1
139	Virginia	Pterois volitans	2017-06-30	1
140	Virginia	none	2017-06-30	1
141	Virginia	none	2017-06-30	1
142	Virginia	Pterois volitans	2017-07-11	1
143	Virginia	none	2017-07-11	1
144	Virginia	Pterois volitans	2017-07-11	1
144	Virginia	Dendrochirus brachypterus	2017-07-11	2
144	Virginia	Pterois antennata	2017-07-11	3
145	Virginia	none	2017-07-11	1
146	Virginia	N/A	2017-07-12	1
147	Alabama	Pterois volitans	2017-06-30	1
148	Alabama	none	2017-06-30	1
149	Alabama	none	2017-06-30	1
150	Alabama	Pterois volitans	2017-07-11	1
151	Alabama	non-compliant	2017-07-11	1
152	Alabama	none	2017-07-11	1
153	South Carolina	none	2017-06-30	1
154	South Carolina	Pterois volitans	2017-06-30	1
155	South Carolina	none	2017-06-30	1
156	South Carolina	Pterois volitans	2017-07-11	1
156	South Carolina	Dendrochirus zebra	2017-07-11	2
157	South Carolina	none	2017-07-11	1
158	South Carolina	N/A	2017-07-11	1
159	Louisiana	none	2017-06-30	1
160	Louisiana	Pterois antennata	2017-06-30	1
161	Louisiana	Pterois volitans	2017-06-30	1
162	Louisiana	none	2017-07-11	1
163	Louisiana	Pterois volitans	2017-07-11	1
164	Louisiana	none	2017-07-11	1
165	Mississippi	none	2017-06-30	1
166	Mississippi	none	2017-06-30	1
167	Mississippi	N/A	2017-07-12	1
168	Mississippi	Pterois volitans	2017-07-11	1

## Sheet: retail shops by state
State	Total Population	Representative Stores
California	37253956	50
Texas	25145561	34
Florida	18801310	26
Georgia	9687653	14
North Carolina	9535483	12
Virginia	8001024	10
South Carolina	4625364	6
Alabama	4779736	6
Louisiana	4533372	6
Mississippi	2967297	4
	Total Sum	168

## Sheet: caveats
Query Caviats
must be a saltwater livestock aquarium store
must have a valid, working phone number
must sell directly to the public
must maintain regular business hours
